# Supplementary material for: α-Lipoic acid mitigates age-related macular degeneration via ferroptosis: integrative multi-omics and network pharmacology
Source: Front Pharmacol. 2025 Jul 31;16:1626907. doi: 10.3389/fphar.2025.1626907 (PMC12350381; doi:10.3389/fphar.2025.1626907)
Supplement: Supplementary file 2 [file Supplementaryfile2.xlsx]

## Sheet: CIBERSORT
ID	B cells naive	B cells memory	Plasma cells	T cells CD8	T cells CD4 naive	T cells CD4 memory resting	T cells CD4 memory activated	T cells follicular helper	T cells regulatory (Tregs)	T cells gamma delta	NK cells resting	NK cells activated	Monocytes	Macrophages M0	Macrophages M1	Macrophages M2	Dendritic cells resting	Dendritic cells activated	Mast cells resting	Mast cells activated	Eosinophils	Neutrophils
GSM3985262_Control	0.0305003	0	0.0237865	0.0665558	0	0.131035	0.00600888	0.00263594	0.00918468	0	0.000929695	0	0.220833	0	0.0893958	0.259544	0.0057338	0	0.11643	0	0	0.0374264
GSM3985263_Control	0.0777364	0	0.0273791	0.0654701	0	0.222575	0	0.0188728	0	0.0142462	0	0.0394785	0.15654	0	0.0511811	0.239547	0	0	0.0612262	0	0.00402338	0.0217242
GSM3985264_Control	0	0.110891	0	0.0613647	0	0.0358078	0	0.178144	0	0	0	0.100032	0.165542	0.0424003	0.0232848	0.165835	0	0	0.0992063	0	0.0174914	0
GSM3985265_Control	0.0770655	0	0.031247	0.0546846	0	0.118319	0	0.0102301	0.0340856	0	0.0166531	0.0250847	0.0712141	0.00473112	0.033187	0.302301	0.01149	0	0.161803	0	0	0.047904
GSM3985266_Control	0.0366499	0	0.0805699	0.150887	0	0.257213	0	0.0179817	0.0290932	0.00420286	0	0.0425233	0.0153832	0.019453	0.155445	0.079811	0.0357917	0	0.074995	0	0	0
GSM3985267_Control	0.0667979	0	0.0270578	0.0471863	0	0.150974	0	0.00909357	0.00176659	0	0	0.0476717	0.200058	0	0.0116576	0.251582	0	0	0.0903332	0	0	0.0958215
GSM3985268_Control	0	0.016583	0.00185946	0	0	0.345074	0	0.192648	0	0	0.0818857	0.0125423	0.0588885	0.153589	0	0.059454	0	0	0.077024	0	0.000452255	0
GSM3985269_Control	0	0.0193104	0	0	0	0.351754	0	0.168431	0	0	0.0520366	0.0431965	0.0484406	0.182529	0	0	0	0	0.134301	0	0	0
GSM3985270_Control	0	0.0499843	0	0	0	0.141902	0	0.153746	0	0	0	0.132474	0.0908118	0.030967	0.000772183	0.276203	0	0.0132379	0.109903	0	0	0
GSM3985271_Control	0.195125	0	0.0437765	0.0459863	0	0.278396	0	0.00961886	0	0	0.0198264	0.0432465	0.105141	0	0.0181326	0.136402	0	0	0.0583477	0	0	0.046001
GSM3985272_Control	0	0.0932366	0	0	0	0.27572	0	0.112538	0	0	0.0142301	0.0655127	0.138189	0.00281929	0	0.221433	0	0.0284026	0.0479186	0	0	0
GSM3985273_Control	0.13121	0	0.0555298	0.0752357	0	0.159966	0	0.000621699	0.0102292	0	0	0.0620896	0.044948	0	0.0406619	0.196819	0.0120214	0	0.210667	0	0	0
GSM3985274_Control	0	0.0459807	0	0.0283144	0	0.280748	0	0.159274	0	0	0	0.0444762	0.0743614	0.0161449	0	0.288699	0	0	0.0402253	0	0.0217762	0
GSM3985275_Control	0	0.0933728	0	0.0263832	0	0.0865978	0	0.148436	0	0	0	0.1043	0.106601	0.0654865	0	0.281182	0	0.00611411	0.0815272	0	0	0
GSM3985276_Control	0	0.238698	0	0.0573694	0	0.0490301	0	0.153842	0	0	0	0.0194924	0.140281	0	0	0.312916	0	0.000249243	0.0153421	0	0.0127792	0
GSM3985277_Control	0	0.100716	0	0	0	0.335518	0	0.11257	0	0	0	0.117324	0.0497132	0.0984473	0	0.0663543	0	0	0.119357	0	0	0
GSM3985278_Control	0	0.0901218	0.0115	0	0	0.284627	0	0.109785	0	0	0	0.0833916	0.0187707	0.0900244	0.000365716	0.166476	0	0	0.144939	0	0	0
GSM3985279_Control	0.0629355	0	0.0177883	0	0	0.297252	0	0.171321	0	0	0	5.92e-05	0.189626	0.0426045	0.0252918	0.100024	0	0	0.0930992	0	0	0
GSM3985280_Control	0.030246	0	0.102458	0.124344	0	0.275511	0	0.0178505	0.0236478	0.00966745	0	0.0371853	0.0130306	0.00878506	0.162275	0.0849323	0.0339828	0	0.0754211	0	0.000662324	0
GSM3985281_Control	0.0094756	0.0114318	0.0273099	0.0505364	0	0.219651	0	0.0260441	0.0282465	0	0.157421	0	0.131702	0.0501806	0.060586	0.0530547	0.00942325	0	0.107014	0	0	0.0579232
GSM3985282_Control	0	0.0514978	0.0175105	0.0662966	0	0.198608	0	0.0926145	0	0	0	0.0766827	0.0287759	0.207291	0.0119397	0	0	0	0.24658	0	0.0022029	0
GSM3985283_Control	0.167588	0	0.0366587	0.0296403	0	0.232092	0	0.0102402	0	0	0.0122696	0.0630681	0.148748	0.0014501	0.0185058	0.156456	0	0	0.0663714	0	0	0.0569121
GSM3985284_Control	0.0358488	0	0.00818358	0.00993165	0	0.271271	0	0	0.00478818	0.00664882	0	0.0177255	0.166105	0	0.0335137	0.313851	0	0	0.0983093	0	0	0.0338233
GSM3985285_Control	0	0.120744	0.0209893	0.0237089	0	0.280183	0	0.0476629	0.0039316	0	0	0.0691856	0.03357	0.0802515	0.0210576	0.121826	0	0	0.17689	0	0	0
GSM3985286_Control	0	0.0619024	0	0.0846642	0	0.164287	0	0.17413	0	0	0	0.0744116	0.0881001	0	0	0.257873	0	0.0257	0.0657889	0	0.00314395	0
GSM3985287_Control	0.0343207	0	0.0022851	0.0251859	0	0.261193	0	0	0	0	0	0.0206912	0.18008	0	0.041814	0.30827	0	0	0.101922	0	0	0.0242382
GSM3985288_Control	0.0489504	0	0.0981472	0.135152	0	0.328844	0	0	0.0204148	0	0.00394704	0.0380275	0.0159761	0.0154913	0.106261	0.112301	0.00689214	0	0.0695957	0	0	0
GSM3985289_Control	0.0570771	0	0.119504	0.164275	0	0.196853	0.00445495	0	0.0142976	0	0.0276275	0.0294488	0.0983531	0.0507612	0.0926929	0.099475	0.00636407	0	0.0202092	0	0.0151064	0.0035002
GSM3985290_Control	0	0.0772285	0	0.027769	0	0.0923406	0	0.147457	0	0	0	0.110511	0.241826	0.0899333	0.00874209	0.112033	0	0	0.090852	0	0.0013069	0
GSM3985291_Control	0.055664	0	0.0624906	0.119215	0	0.331592	0	0	0.0379072	0	0	0.0362698	0.0566748	0.0660707	0.0955082	0.0984581	0	0	0.0294085	0	0.00751958	0.00322123
GSM3985292_Control	0.0675004	0	0.00436124	0.0249932	0	0.354263	0	0	0.00611937	0	0.036644	0	0.12845	0	0.0317758	0.21809	0	0	0.0597893	0	0	0.0680136
GSM3985293_Control	0	0.0307269	0	0.207923	0	0.128554	0	0.0850344	0	0	0.000186012	0.0919605	0.0802438	0.0168519	0.00174054	0.301482	0	0	0.0552965	0	0	0
GSM3985294_Control	0.0514713	0	0.0486569	0.146771	0	0.319114	0	0.00605807	0.00610712	0	0.0397443	0.0156433	0.0210416	0	0.0776655	0.233258	0	0	0.0335464	0	0	0.000922777
GSM3985295_Control	0.111249	0	0.128335	0.102453	0	0.220635	0	0.000766476	0.0377797	0	0.0949806	0	0.0947331	0	0.120538	0.0865685	0	0	0	0	0	0.00196232
GSM3985296_Control	0	0.0285884	0.000539227	0.0149705	0	0.215405	0	0.151106	0.00196451	0	0.0509828	0.0121032	0.0963697	0.149416	0.0376204	0.0821637	0	0	0.158771	0	0	0
GSM3985297_Control	0.0460762	0	0.0512671	0.0868293	0	0.22668	0	0.00395111	0	0.0104283	0	0.0302538	0.133027	0	0.054997	0.274988	0	0	0.0616295	0	0	0.0198729
GSM3985298_Control	0.0474978	0	0.105345	0.0669516	0	0.195962	0	0.0066588	0.00828049	0	0.0291072	0.0224813	0.176394	0	0.0952047	0.153732	0	0	0.0555319	0	0.0368526	0
GSM3985299_Control	0	0.035198	0.00854179	0.0175694	0	0.298282	0	0.0782291	0.0513001	0	0	0.0457811	0.067541	0.138091	0.00141065	0	0	0	0.251959	0	0.00486453	0.00123308
GSM3985300_Control	0	0.142229	0.0131527	0.0219319	0	0.25473	0	0.0721315	0	0	0	0.0802115	0.0298674	0.110786	0	0.122834	0	0	0.146242	0	0.00588324	0
GSM3985301_Control	0	0.146015	0	0.0421825	0	0.128572	0	0.0780077	0	0	0	0.0662688	0.225111	0.0522447	0	0.173306	0	0.0225819	0.0657112	0	0	0
GSM3985302_Control	0.125485	0	0.0404733	0.0828194	0	0.212842	0	0	0	0	0.00473762	0.0319061	0.0845302	0.00734096	0.0360492	0.161882	0.0156651	0	0.196269	0	0	0
GSM3985303_Control	0.0561679	0	0.044009	0.0538596	0	0.314043	0	0	0.00814063	0	0.0265504	0.0190465	0.131814	0	0.0369048	0.158468	0	0	0.0643594	0	0	0.086637
GSM3985304_Control	0	0.0937614	0	0	0	0.365658	0	0.0754766	0	0	0.00600716	0.0318575	0.172018	0.0533544	0	0.135183	0	0.0146776	0.0399289	0	0.012077	0
GSM3985305_Control	0.0295955	0.00215426	0.0215141	0.0561391	0	0.205946	0.009953	0.0142703	0.00965404	0	0.0991901	0	0.150053	0.032935	0.0169012	0.2078	0	0	0.10309	0	0	0.0408041
GSM3985306_Control	0.0591296	0	0.0411294	0.0665087	0	0.118669	0	0.0132349	0.046248	0	0.0174616	0.0312676	0.113069	0.00515487	0.04323	0.238349	0.0127405	0	0.141458	0	0	0.0523501
GSM3985307_Control	0.124036	0	0.0417062	0.100222	0	0.235055	0	0.00899883	0.000654499	0	0.0115364	0.0557692	0.0689841	0	0.0855883	0.139999	0.0492851	0	0.0781652	0	0	0
GSM3985308_Control	0	0.126257	0	0.0514973	0	0.146177	0	0.146565	0	0	0	0.0344619	0.241392	0	0	0.179568	0	0.0116675	0.0428491	0	0.019565	0
GSM3985310_Control	0	0.183886	0	0	0	0.152132	0	0.260978	0	0	0	0.0706798	0.0554118	0	0	0.188172	0	0.0455974	0.0431442	0	0	0
GSM3985314_Control	0.00100986	0.0365884	0	0.156919	0	0.36318	0	0	0.0135193	0	0	0.124744	0.0157251	0.0514911	0.0826163	0.0218464	0.00607838	0	0.118175	0	0	0.00810782
GSM3985316_Control	0	0.286567	0	0.148751	0	0.1411	0	0.0732231	0	0	0	0.0470269	0.15765	0.100898	0	0.0136604	0	0	0.0287599	0	0.00236414	0
GSM3985318_Control	0.0564712	0	0.0158835	0.0737648	0	0.230426	0	0	0.00597607	0	0.0958102	0	0.136387	0.0212721	0.0392993	0.166955	0	0	0.0366382	0	0.0216292	0.0994879
GSM3985322_Control	0.00845906	0	0.0300202	0.0272833	0	0.12849	0	0	0.00109783	0	0.0320803	0.00656192	0.245458	0	0.0205771	0.37234	0	0	0.0772498	0	0	0.0503818
GSM3985325_Control	0.042517	0	0.0150429	0.0285951	0	0.15644	0	0	0.0240304	0	0.0182838	0.00145473	0.188602	0	0.0122154	0.425961	0	0	0.0785902	0	0	0.00826737
GSM3985333_Control	0.11322	0	0.0503991	0	0	0.181028	0	0.157637	0	0	0	0.065311	0.204526	0.0152808	0	0.12483	0	0	0.0564574	0	0.0251806	0.00612984
GSM3985335_Control	0.0515488	0	0	0	0	0.364553	0	0.0648571	0.046006	0	0	0.0552185	0.039418	0.119249	0	0.11357	0	0	0.145579	0	0	0
GSM3985336_Control	0.0416416	0	0.0474429	0.0319045	0	0.152298	0.0135634	0	0.0116847	0	0.0402539	0.0116385	0.230639	0.00643904	0.0362214	0.229137	0	0	0.098754	0	0	0.0483824
GSM3985337_Control	0	0.118299	0.0352747	0.075233	0	0.138022	0	0.111057	0	0	0	0.0697553	0.149291	0	0	0.21728	0	0	0.0518405	0	0.0339478	0
GSM3985338_Control	0	0.0937529	0.0234017	0.106101	0	0.267683	0	0.0895437	0.00877269	0	0	0.0482023	0.031655	0.0772341	0	0.00876682	0	0	0.243497	0	0	0.00138906
GSM3985340_Control	0.0307103	0	0.00548823	0.0950058	0	0.295096	0	0	0.0055778	0.00241622	0	0.0641627	0.117113	0.0338277	0.042306	0.233197	0.0038345	0	0.0527898	0	0	0.0184746
GSM3985341_Control	0.0318072	0	0.00814077	0.0993152	0	0.309285	0	0	0.0108497	0	0	0.069113	0.129654	0.0304223	0.0644392	0.167388	0.00651693	0	0.0633487	0	0	0.00971955
GSM3985342_Control	0.0675726	0	0.0160509	0.116817	0	0.372912	0	0	0.00566574	0	0.00717069	0.0356268	0.0464609	0	0.0295962	0.208437	0	0	0.0936907	0	0	0
GSM3985345_Control	0.0098468	0	0	0	0	0.410817	0	0.0661023	0	0	0	0.0916632	0.047677	0.184871	0	0	0	0	0.189023	0	0	0
GSM3985346_Control	0.00430686	0	0.0320181	0.0514589	0	0.148169	0	0	0.0093231	0	0.0700899	0.0220706	0.176572	0	0.0184934	0.293083	0	0	0.140106	0	0	0.0343084
GSM3985348_Control	0	0.0969974	0.0364306	0.157963	0	0.164632	0	0.150282	0	0	0	0.048948	0.025553	0.135703	0	0	0	0	0.183491	0	0	0
GSM3985350_Control	0	0.0524527	0.0108583	0.025863	0	0.182681	0	0.186831	0	0	0.00281614	0.028373	0.164826	0	0	0.263116	0	0	0.0398212	0	0.0423605	0
GSM3985351_Control	0.0807889	0	0.0617245	0.150081	0	0.411014	0	0.00924224	0.0331669	0	0	0.0813009	0.0163322	0	0.050926	0.0504358	0	0	0.0549873	0	0	0
GSM3985357_Control	0.0177047	0	0.0481163	0.0378936	0	0.241403	0	0	0.00734629	0	0.074599	0.0209691	0.116653	0	0.0289251	0.28025	0	0	0.0834363	0	0	0.0427033
GSM3985362_Control	0.0202899	0.00939947	0.0355335	0.0507672	0	0.223802	0	0	0.0110214	0	0.055551	0.0286257	0.226079	0.00773219	0.0604597	0.168267	0	0	0.0533101	0	0	0.0491627
GSM3985364_Control	0	0.148061	0	0	0	0.275383	0	0.140684	0	0	0.0236948	0.0442111	0.14448	0.0969997	0	0.103597	0	0	0.02289	0	0	0
GSM3985365_Control	0	0.24337	0	0.120444	0	0.154947	0	0.0367613	0	0	0	0.0741004	0.17515	0.135102	0	0.0159516	0	0	0.0441728	0	0	0
GSM3985372_Control	0.0522468	0	0	0	0	0.326018	0	0.0463516	0	0	0	0.107485	0.0320435	0.115341	0	0.126314	0	0	0.190907	0	0	0.00329219
GSM3985373_Control	0.00921299	0.0244873	0.032588	0.0451225	0	0.169647	0.00598426	0	0.0175474	0	0.0741615	0.00232824	0.146201	0	0.0436245	0.28733	0	0	0.0832577	0	0	0.0585083
GSM3985376_Control	0.0734835	0	0.0265735	0.168171	0	0.36309	0	0	0.0481367	0	0	0.0752379	0.0425739	0.0260557	0.0426884	0.0961677	0	0	0.0378225	0	0	0
GSM3985378_Control	0	0.0186395	0	0	0	0.409854	0	0.0828957	0.00657977	0	0.040772	0.0843524	0.0675915	0.159808	0	0	0	0	0.129507	0	0	0
GSM3985380_Control	0.0135279	0	0	0	0	0.277178	0	0.108574	0	0	0	0.079468	0.0994046	0.055063	0	0.212674	0	0	0.15411	0	0	0
GSM3985384_Control	0.0290003	0	0.0299875	0.0743315	0	0.254654	0	0	0.00548901	0	0	0.0337044	0.153538	0	0.04992	0.235443	0.0012502	0	0.104674	0	0	0.0280081
GSM3985386_Control	0.0247512	0	0.0187903	0.0878712	0	0.203603	0	0	0.02111	0.00298017	0	0.0491606	0.133094	0	0.0476349	0.253851	0.00314539	0	0.127974	0	0	0.0260346
GSM3985387_Control	0.0285717	0	0	0	0	0.299336	0	0.113706	0	0	0.0193638	0.104837	0.0581872	0.058471	0.000100293	0.144416	0	0	0.173011	0	0	0
GSM3985388_Control	0	0.0110374	0.00509592	0	0	0.327226	0	0.0884189	0	0	0.0550893	0.0786827	0.107067	0.0881531	0	0.115507	0	0	0.113755	0	0.00759599	0.00237143
GSM3985389_Control	0	0.0352247	0.029311	0	0	0.266923	0	0.141275	0	0	0.0392529	0.0772425	0.113929	0.0767341	0	0.0926959	0	0	0.126115	0	0	0.00129726
GSM3985390_Control	0.00299495	0.00124024	0.23335	0.106248	0	0.180511	0	0.0186955	0.0197189	0	0.012332	0.00196029	0.122869	0.0158004	0.0135559	0.0868344	0.00453494	0.00166526	0.116923	0	0	0.0607652
GSM3985391_Control	0	0.0475219	0.0201978	0	0	0.239313	0	0.169638	0	0	0	0.10085	0.0551632	0.113191	0.000908089	0.0561459	0	0	0.175077	0	0.0151491	0.006846
GSM3985392_Control	0	0.0167916	0.00746222	0.036052	0	0.446895	0	0.109454	0.0272874	0	0.0226399	0.0535328	0.0744122	0.0873979	0.00162985	0	0	0	0.113456	0	0	0.00299001
GSM3985394_Control	0	0.0601168	0.0150498	0	0	0.373812	0	0.191874	0	0	0.0541962	0.0348403	0.066616	0.0495844	0	0.0865053	0	0	0.0648397	0	0	0.00256549
GSM3985395_Control	0	0	0	0.161048	0	0.0426757	0	0.214675	0	0	0	0.12261	0.0696757	0.0648082	0	0.15771	0	0.0693909	0.0531764	0	0.0442301	0
GSM3985397_Control	0.0459813	0	0.0369643	0.0960491	0	0.227227	0	0	0.00391835	0.00409017	0	0.0317913	0.108012	0	0.065393	0.256427	0.0238369	0	0.0490454	0	0	0.0512643
GSM3985398_Control	0	0.0853824	0.0144252	0.00467795	0	0.237305	0	0.188141	0	0	0	0.058898	0.0666612	0.0632131	0	0.162972	0	0	0.103058	0	0.0152673	0
GSM3985399_Control	0	0.0263495	0.529944	0.0314488	0	0.083542	0.0106785	0.0242672	0	0	0.0463778	0.0214785	0.0904132	0.0408993	0	0.084147	0	0	0.00697737	0	0	0.00347681
GSM3985400_Control	0.0623661	0	0.0516716	0.067944	0	0.196286	0.0104017	0	0.0104419	0	0.012854	0.0383673	0.136243	0	0.0283152	0.269554	0	0	0.110836	0	0	0.00471914
GSM3985401_Control	0.0425273	0	0.0508873	0.0189603	0.00383107	0.071304	0	0	0	0	0.0494339	0.0114561	0.192197	0.00297255	0.0428902	0.307713	0	0	0.0908892	0	0	0.114937
GSM3985402_Control	0	0.0280682	0.0258274	0.014163	0	0.33432	0	0.0848046	0	0	0	0.0760671	0.0470572	0.147427	0	0.0738355	0	0	0.16843	0	0	0
GSM3985403_Control	0.042284	0	0.0259123	0.0716857	0	0.291172	0	0	0	0	0	0.0347209	0.094684	0	0.0362621	0.312226	0	0	0.0873486	0	0	0.00370489
GSM3985404_Control	0	0.068196	0.0407668	0	0	0.431076	0	0.115625	0	0	0	0.0377536	0.0569277	0.17609	0	0	0	0	0.0735654	0	0	0
GSM3985405_Control	0	0	0.226658	0.064541	0	0.195606	0.00263251	0	0.0150993	0	0.0292303	0	0.130859	0	0.0167648	0.198156	0.00325468	0	0.0706739	0	0	0.0465249
GSM3985406_Control	0	0.0122955	0	0	0	0.364217	0	0.135783	0	0	0.061349	0	0.21957	0.0399466	0	0.0848076	0	0	0.0803464	0	0	0.00168502
GSM3985407_Control	0	0.0018089	0	0.0413701	0	0.398012	0	0.146136	0	0	0	0.0913416	0.0331142	0.105602	0.00140638	0	0	0	0.178711	0	0	0.00249709
GSM3985408_Control	0	0.0273146	0.153872	0.0421732	0	0.230176	0	0.159701	0	0	0	0.0846602	0.0359894	0.129837	0	0.0500531	0	0	0.0858488	0	0	0.0003738
GSM3985409_Control	0.0531188	0	0.00560285	0.0384386	0	0.109781	0	0.00161484	0	0	0.0352825	0	0.0878145	0	0.0599572	0.460445	0	0	0.090295	0	0	0.0576495
GSM3985410_Control	0	0.0141585	0.322886	0.0692248	0	0.181661	0	0	0.00926453	0.0213692	0	0	0.161259	0	0.010677	0.170661	0	0	0.0248152	0	0	0.0140237
GSM3985411_Control	0.00150657	0.0438763	0.0654641	0.0652391	0	0.279579	0	0	0.0110173	0	0.00439406	0.0228538	0.152535	0.00534994	0.00971083	0.182402	0	0	0.104223	0	0	0.0518491
GSM3985412_Control	0.0143811	0.158845	0	0.00142232	0	0.0483126	0	0.150697	0	0	0	0.0481679	0.24641	0.00664779	0	0.222121	0	0.0217776	0.0812176	0	0	0
GSM3985413_Control	0.0413843	0	0.0020792	0.0820428	0	0.208121	0	0	0.00889751	0.016271	0	0.0654162	0.127795	0	0.0479096	0.25416	0	0	0.123443	0	0	0.0224806
GSM3985414_Control	0	0.0442395	0.00603373	0	0	0.32743	0	0.134295	0	0	0	0.0652802	0.120836	0.0437616	0	0.169102	0	0	0.0826538	0	0.0063679	0
GSM3985415_Control	0	0.0616095	0.0341179	0	0	0.32915	0	0.0655596	0	0	0	0.0915292	0.0394446	0.075329	0	0.138131	0	0	0.157019	0	0	0.00811139
GSM3985416_Control	0	0.0151276	0	0.00852293	0	0.390021	0	0.253377	0	0	0.0475947	0.0387147	0.0783567	0.0679808	0	0.0264181	0	0	0.0738866	0	0	0
GSM3985417_Control	0.0760859	0	0.0563187	0.0533077	0	0.137103	0.0169368	0	0.0263824	0	0.014949	0.00321387	0.121756	0	0.0324151	0.24325	0.0134076	0	0.111933	0	0	0.0929401
GSM3985418_Control	0.0556847	0	0.0247272	0.118818	0	0.264901	0	0	0	0	0.016114	0.00978602	0.0838126	0.119176	0.0591583	0.147262	0	0	0	0.045221	0.00854464	0.0467949
GSM3985419_Control	0.0427368	0.00643758	0.0679713	0.264562	0	0.124046	0.0121499	0.0199258	0	0.017966	0	0	0.0230986	0.026702	0.111981	0.129025	0.0117787	0	0.104245	0	0	0.0373743
GSM3985420_Control	0.0183304	0	0	0	0	0.407655	0	0.0670149	0	0	0.0601768	0.0146223	0.0651979	0.189757	0.0249428	0	0	0	0.152303	0	0	0
GSM3985421_Control	0	0.0321118	0	0	0	0.222553	0	0.0279621	0	0	0	0.0433676	0.204112	0.0869582	0.0467078	0.105395	0	0	0.19461	0	0.0351807	0.00104125
GSM3985422_Control	0.050764	0	0.0267683	0.0324927	0	0.206164	0	0	0.00713335	0	0.0580032	0.0169124	0.13642	0	0.0516506	0.231034	0.0141616	0	0.152393	0	0	0.0161029
GSM3985423_Control	0	0.131627	0.000165155	0	0	0.254585	0	0.164131	0	0	0	0.0225736	0.0244851	0.169951	0	0.0649404	0	0	0.167542	0	0	0
GSM3985424_Control	0	0.129456	0.0513874	0.0774668	0	0.222148	0	0.144183	0	0	0	0.031	0.0437234	0.115627	0.00112156	0.0389762	0	0	0.123098	0	0.0218127	0
GSM3985425_Control	0	0.0784627	0	0.0124077	0.0159006	0.0922755	0	0.168986	0	0	0.071105	0.0669257	0.0716601	0.0663727	0	0.189098	0	0.0908957	0.0672756	0	0.00863479	0
GSM3985426_Control	0.0399089	0	0.0463036	0.0807131	0	0.179938	0.00682523	0.00253612	0.0247763	0	0.0101164	0.0323298	0.147396	0	0.0143218	0.176416	0.0330331	0	0.134918	0	0	0.0704675
GSM3985427_Control	0.0646728	0	0.0899083	0.0722322	0	0.226595	0	0	0.0234653	0.017564	0	0.00825321	0.10595	0	0.0284182	0.217277	0	0	0.0303871	0	0	0.115277
GSM3985428_Control	0	0.0367496	0	0.00439878	0	0.192221	0	0.227575	0	0	0	0.0545369	0.206816	0.00278437	0	0.190133	0	0.06767	0.0171156	0	0	0
GSM3985430_Control	0.0176995	0	0.180341	0.138628	0	0.19967	0	0	0	0	0	0.0139268	0.187821	0	0.0111546	0.206373	0	0	0.0349597	0	0	0.00942692
GSM3985431_Control	0	0.0254259	0	0.024253	0	0.420968	0	0.177794	0.00043141	0	0	0.0514895	0.0490096	0.0743865	0	0	0	0	0.176243	0	0	0
GSM3985432_Control	0	0.0475292	0.0131238	0	0	0.184872	0	0.119521	0.00405934	0	0	0.0590106	0.21544	0.0927263	0	0.0428893	0	0	0.186359	0	0.0344695	0
GSM3985433_Control	0.0351809	0	0.0235382	0.0928772	0	0.159198	0	0	0.0251657	0	0.00620172	0.0432168	0.172679	0	0.0323499	0.299984	0.00082303	0	0.105944	0	0	0.00284205
GSM3985434_Control	0.0374771	0	0.0324257	0.209495	0	0.215402	0	0.0229811	0.00121781	0.0613149	0	0	0.206161	0	0.0168094	0.111227	0.00127319	0	0.00702401	0	0.0238004	0.0533915
GSM3985435_Control	0	0.0517099	0.0130137	0	0	0.369198	0	0.196141	0	0	0.0461615	0.0121058	0.0628131	0.0607563	0	0.110162	0	0	0.0680177	0	0.00992051	0
GSM3985436_Control	0	0.118304	0	0.12393	0	0.293525	0	0.0642995	0	0	0	0.0382711	0.153335	0.072215	0	0.0808056	0	0.0345108	0.0208036	0	0	0
GSM3985437_Control	0.0499656	0	0.0310313	0.0669718	0	0.196587	0	0	0.00886317	0.00769093	0.0322475	0.0183673	0.115118	0.00132014	0.0572131	0.235505	0.00483566	0	0.0754045	0	0	0.0988787
GSM3985438_Control	0	0.0097369	0.0148227	0.0477652	0	0.379802	0	0.0499038	0	0	0	0.0069898	0.0390415	0.23742	0	0.0450726	0	0	0.13356	0	0.0358864	0
GSM3985439_Control	0.0499339	0	0.0293813	0.0745914	0	0.260232	0	0	0	0	0.00134239	0.00523088	0.232937	0	0.00583008	0.242883	0	0	0.035728	0	0	0.0619108
GSM3985440_Control	0.0441938	0	0.0540792	0.129062	0	0.198233	0	0.0113347	0.0226946	0	0.012222	0.0289924	0.055379	0	0.0540711	0.220642	0.0272961	0	0.110968	0	0	0.030832
GSM3985441_Control	0.0521392	0	0.0187603	0.0351287	0	0.252467	0	0	0	0	0.00568715	0.00605987	0.161234	0	0.0205259	0.309392	0	0	0.0437062	0	0.0157785	0.0791218
GSM3985442_Control	0.0210603	0	0.0141847	0.0525822	0	0.175105	0	0	0.00428275	0	0.0285148	0.0158629	0.231634	0	0.0526944	0.348409	0	0	0.0556692	0	0	0
GSM3985443_Control	0.0482903	0	0.0402175	0.0926367	0	0.254788	0	0	0.00119496	0	0.00156861	0.038854	0.0361747	0	0.0611718	0.310626	0	0	0.114478	0	0	0
GSM3985444_Control	0.0802207	0	0.0687047	0.108145	0	0.236217	3.4e-05	0.00312683	0.00594492	0	0.0134198	0.0111708	0.0883346	0	0.061027	0.255906	0	0	0.0555133	0	0	0.0122354
GSM3985446_Control	0	0.0143257	0.00936762	0.016213	0	0.363617	0	0.149121	0	0	0	0.0661993	0.0574916	0.164558	0	0	0	0	0.154977	0	0	0.00412884
GSM3985447_Control	0.0756028	0	0.071597	0.0738071	0	0.205098	0.00120258	0.00245554	0	0	0.0278576	0	0.155534	0.000571064	0.0528571	0.211807	0	0	0.0694529	0	0.0402551	0.0119013
GSM3985448_Control	0.0380047	0	0.0433223	0.0677598	0	0.176544	0	0	0	0	0.0312718	0.00600901	0.208902	0	0.0270551	0.296312	0	0	0.0567234	0	0.00101237	0.0470845
GSM3985451_Control	0	0.154759	0	0.0610209	0	0.107474	0	0.165592	0	0	0	0.0474241	0.132581	0	0	0.249077	0	0.0338829	0.0481895	0	0	0
GSM3985452_Control	0.0342554	0	0.0058528	0.0937691	0	0.240309	0	0	0.00769076	0	0.00526981	0.0282681	0.079281	0	0.046074	0.278497	0.0299463	0	0.128087	0	0	0.0226995
GSM3985453_Control	0.0417614	0	0.0167745	0.0237821	0	0.217461	0	0.00512799	0	0	0.000685155	0.0125386	0.176009	0.129351	0.104547	0.1356	0	0	0	0.0252804	0.0718458	0.0392375
GSM3985454_Control	0	0.043119	0.0358297	0.0514686	0	0.25856	0	0.176797	0	0	0	0.0768431	0.122591	0.0157111	0	0.0628156	0	0	0	0.11078	0.0357852	0.00970006
GSM3985455_Control	0.0777393	0	0.00901286	0.108421	0	0.20767	0	0.00649116	0	0	0.0422447	0	0.144742	0	0.0412167	0.199578	0	0	0.0736317	0	0.0588529	0.0303983
GSM3985456_Control	0	0.0670787	0.0464382	0.0186915	0	0.318827	0	0.112212	0	0	0.0276422	0.0206776	0.0500551	0.085326	0.00433302	0.148312	0	0	0.100407	0	0	0
GSM3985457_Control	0	0.0125204	0	0	0	0.244312	0	0.154936	0	0	0	0.0898253	0.0263183	0.0880419	0	0.192919	0	0	0.191127	0	0	0
GSM3985458_Control	0.11702	0	0.468751	0.0301374	0	0.118325	0	0.00348445	0.00062827	0	0	0.029913	0.0597486	0	0.00166908	0.0840927	0	0	0.0563228	0	0	0.0299077
GSM3985459_Control	0.0190954	0	0.00644594	0.0477239	0	0.0941666	0.00412204	0	0	0	0.0483979	0	0.17274	0.300941	0.0393475	0.10568	0	0	0	2.03e-05	0.0959083	0.0654105
GSM3985462_Control	0.0587212	0	0.00499447	0.112235	0	0.204854	0	0.0085221	0	0	0.0478398	0.012706	0.136339	0	0.0295278	0.227441	0	0	0.0509049	0	0.0196156	0.0862987
GSM3985463_Control	0.0307163	0	0.000387955	0.0263836	0	0.112287	0	0	0.0153049	0	0	0.0168156	0.200501	0	0.038644	0.43237	0	0	0.101568	0	0	0.0250221
GSM3985464_Control	0.0770625	0	0.087376	0.262955	0	0.181317	0	0.0108353	0.0164525	0	0	0	0.0695833	0.167129	0.0835279	0	0	0	0.0186573	0	0	0.0251042
GSM3985465_Control	0	0.0732422	0	0.0302882	0	0.219986	0	0.0907273	0	0	0	0.0510669	0.247169	0.199105	0	0.0202818	0	0.0375126	0.030621	0	0	0
GSM3985466_Control	0.0456122	0	0.00621579	0.101646	0	0.291257	0	0	0	0.00313932	0	0.0345091	0.264742	0	0.0466064	0.0912183	0	0	0.0794516	0	0.00618545	0.029417
GSM3985467_Control	0.0401982	0	0.0544771	0.0395248	0	0.221454	0	0	0.00393497	0.0139478	0.0075428	0	0.12475	0	0.0700361	0.251982	0	0.00407004	0.0573807	0	0	0.110702
GSM3985468_Control	0	0.0858806	0	0.0992627	0	0.35519	0	0.0616839	0.0423698	0	0.0114175	0.0611361	0.0700501	0.0853325	0.00355204	0	0.0038961	0	0.0994628	0	0.0131405	0.00762584
GSM3985469_Control	0	0.123248	0.0161728	0.0190011	0	0.278155	0	0.0591994	0	0	0.0388702	0.0379156	0.142753	0.0392786	0	0.20998	0	0	0.0345717	0	0.000854147	0
GSM3985470_Control	0	0.0175446	0.000344935	0	0	0.456385	0	0.128371	0	0	0.0683148	0	0.134705	0.0762274	0	0.0630943	0	0	0.0550131	0	0	0
GSM3985471_Control	0.0591772	0	0.0373079	0.228524	0	0.232814	0	0	0.00673908	0.0216137	0	0.0555898	0.134172	0	0.0348477	0.110054	0.00999836	0	0.0495445	0	0.00326473	0.016353
GSM3985472_Control	0.037841	0	0.0758658	0.0525462	0	0.17445	0	0.0285203	0.00923948	0	0.0861903	0.0258871	0.0664774	0.0353895	0.0111596	0.171695	0	0	0.196249	0	0	0.0284887
GSM3985473_Control	0	0.132792	0	0.086124	0	0.0829496	0	0.0941326	0	0	0	0.0800282	0.251988	0.112632	0.00130568	0.0205986	0	0.0873189	0.0501306	0	0	0
GSM3985474_Control	0	0.00976358	0	0.00298736	0	0.327691	0	0.0480011	0	0	0	0.123451	0.0465245	0.122399	0	0.14333	0	0	0.175852	0	0	0
GSM3985475_Control	0.114563	0	0.208579	0.0836364	0	0.2763	0.00709177	0.0196309	0.0298605	0	0.0373693	0	0.0150128	0.0267766	0.0558085	0.0818337	0	0	0.0119756	0	0	0.0315617
GSM3985478_Control	0	0.163069	0	0.0433605	0	0.0237135	0	0.26502	0	0	0	0.118717	0.11731	0.0952278	0	0.0874737	0	0	0.0861079	0	0	0
GSM3985479_Control	0	0.00201202	0	0	0	0.414651	0	0.200996	0	0	0	0.0559812	0.0419645	0.1338	0	0.0253187	0	0	0.125276	0	0	0
GSM3985480_Control	0	0.0716822	0.0112493	0.0286763	0	0.26111	0	0.178778	0	0	0	0.082362	0.067785	0.0888232	0	0.0721126	0	0	0.137101	0	0	0.000321444
GSM3985481_Control	0.0723294	0	0.0561813	0.0334877	0	0.206607	0	0.0250633	0	0	0	0.0185389	0.116778	0	0.0276461	0.229831	2.91e-05	0	0.21031	0	0	0.00319863
GSM3985482_Control	0.0368005	0	0.00294145	0.148814	0	0.158771	0	0	0.00527821	0.00669673	0.00580997	0.0290463	0.286568	0.0100828	0.0540737	0.0767791	0.00647439	0	0.0606894	0	0.0534808	0.0576936
GSM3985483_Control	0.0597457	0	0.0520221	0.031015	0	0.193245	0	0	0.00205636	0	0	0.0462065	0.12897	0	0.0218064	0.328383	0	0	0.104961	0	0	0.0315885
GSM3985484_Control	0	0.00324978	0	0.110525	0	0.257132	0	0.174691	0	0	0	0.0699827	0.0435012	0.0242519	0.00560189	0.175476	0	0	0.110835	0	0.0247541	0
GSM3985485_Control	0	0.109578	0.0493098	0.0551368	0	0.087759	0	0.182726	0	0	0	0.102637	0.0700181	0.0861997	0	0.199896	0	0	0.0567396	0	0	0
GSM3985486_Control	0.0612696	0	0.0890558	0.284399	0	0.15901	0.0172653	0.0286629	0.0109394	0	0.00158622	0.044887	0.0279099	0.0578987	0.0313734	0.0491809	0	0	0.0886078	0	0	0.0479544
GSM3985487_Control	0.0128034	0	0.12176	0.14143	0	0.225584	0	0.00506825	0.0169594	8.41e-05	0	0.0331963	0.148177	0	0.0635661	0.155749	0.00751694	0	0.0547559	0	0	0.0133485
GSM3985488_Control	0.00758881	0	0.0117884	0.0383402	0	0.234887	0	0	0.0313588	0.0288277	0.0442483	0.04935	0.115593	0.061686	0.076444	0.0955665	0.0564792	0	0.134082	0	0	0.0137607
GSM3985490_Control	0	0.0236206	0.00725369	0.0785864	0	0.304136	0	0.174607	0	0	0	0.0677064	0.0925411	0.0886559	0.0114953	0.0335699	0	0	0.112503	0	0	0.0053243
GSM3985491_Control	0.0278686	0	0.00840067	0.0577849	0	0.226776	0	0	0.00155614	0	0.0204627	0.0532202	0.144482	0.000272334	0.0330623	0.228925	0.0395769	0	0.107161	0	0	0.0504503
GSM3985492_Control	0.00427628	0.0138169	0.0481705	0.0726543	0	0.151518	0	0	0.0081973	0	0.0150979	0.0235156	0.0582774	0	0.0116182	0.369264	0	0	0.132489	0	0	0.0911044
GSM3985493_Control	0	0.100426	0.0201513	0.0042759	0	0.108947	0	0.252614	0	0	0.0140085	0.0318783	0.14482	0.0759104	0	0.200292	0	0.0181436	0.0279878	0	0.000543805	0
GSM3985494_Control	0.000911873	0	0	0	0	0.408101	0	0.123786	0	0	0	0.0484976	0.0607093	0.127273	0	0.0426587	0	0	0.188063	0	0	0
GSM3985495_Control	0	0.130462	0.0020226	0	0	0.0951928	0	0.176692	0	0	0.0321675	0.0552657	0.192389	0.0750892	0.00177379	0.168853	0	0.0114651	0.0586275	0	0	0
GSM3985496_Control	0.0661557	0	0.0341709	0.0928781	0	0.252103	0.00351566	0	0.00757306	0	0	0.00673839	0.138616	0	0.0227976	0.264289	0	0	0.0780269	0	0	0.0331367
GSM3985497_Control	0	0.0689411	0.00614158	0.090311	0	0.373696	0	0.119779	0.00671189	0	0	0.0181009	0.084162	0.100071	0.00707593	0.0336688	0	0	0.0913403	0	0	0
GSM3985498_Control	0	0.0628054	0.0100113	0.0396497	0	0.0514772	0	0.12714	0	0	0	0.0929736	0.164597	0	0.0228863	0.129022	0	0	0	0.146555	0.145431	0.00745039
GSM3985499_Control	0	0.063865	0.107281	0.120332	0	0.217462	0	0.10959	0	0	0	0.0725148	0.024927	0.0117139	0.0199184	0.19466	0	0	0.0577346	0	0	0
GSM3985500_Control	0.0859349	0	0.0532789	0.112395	0	0.21126	0	0	0	0	0	0.0140098	0.280174	0	0.00966665	0.150321	0	0	0.0385107	0	0.0242755	0.0201737
GSM3985501_Control	0.0354307	0	0.017714	0.0699774	0	0.208842	0	0	0.0171965	0	0.00360278	0.0210265	0.0311475	0	0.0290082	0.368	0	0	0.198054	0	0	0
GSM3985502_Control	0	0.0614071	0.0110443	0.0270581	0	0.304573	0	0.152391	0	0	0.0101232	0.0157529	0.145909	0.0414715	0	0.130895	0	0	0.0919639	0	0.00741092	0
GSM3985503_Control	0.0802146	0	0.0454111	0.0523122	0	0.16616	0.0116368	0	0.0094252	0	0.0289334	0.0259435	0.122088	0	0.0304055	0.324683	0	0	0.101654	0	0	0.00113362
GSM3985505_Control	0	0.0423875	0.000362607	0.0686873	0	0.29089	0	0.12597	0.0174296	0	0	0.0552339	0.0531016	0.12459	0.000229534	0	0	0	0.217573	0	0.00191931	0.00162526
GSM3985506_Control	0	0.144736	0	0.00545027	0	0.127369	0	0.208776	0	0	0.0176964	0.0340404	0.234921	0	0	0.142596	0	0.0470055	0.037409	0	0	0
GSM3985507_Control	0	0.0833851	0.0322936	0	0	0.400652	0	0.0993632	0	0	0	0.0823078	0.0533653	0.114465	0	0.0477283	0	0	0.0859531	0	0.000487045	0
GSM3985508_Control	0	0.191662	0.029699	0.101134	0	0.118817	0	0.217976	0	0	0.0357155	0.0374461	0.0357291	0.094063	0	0.125615	0	0	0.0121433	0	0	0
GSM3985509_Control	0.0640076	0	0.0106752	0.1333	0	0.200604	0	0.0132379	0.0130392	0.0299175	0.0213294	0	0.110334	0	0.129341	0.1755	0	0	0.0230061	0	0	0.0757095
GSM3985510_Control	0	0.0324361	0.0713687	0.116291	0	0.160265	0	0.0475875	0.0476572	0	0	0.048023	0.0558367	0	0.0188616	0.224739	0.0225293	0	0.1423	0	0	0.0121054
GSM3985511_Control	0.0455806	0	0.00925944	0.055392	0	0.193296	0	0	0.0151317	0	0.000393896	0.0268382	0.290318	0	0.0709957	0.178405	0	0	0.0172017	0	0	0.0971885
GSM3985514_Control	0	0.0420563	0.0166039	0	0	0.417673	0	0.211824	0	0	0	0.00930054	0.136135	0.0816967	0	0.0496478	0	0	0.0172816	0	0	0.0177806
GSM3985515_Control	0.0950581	0	0.182049	0.222097	0	0.250291	0	0.00248428	0	0	0.00413932	0.0722048	0.00673277	0	0.0201373	0.0782738	0	0	0.0155275	0	0	0.0510058
GSM3985516_Control	0	0.0880806	0.026672	0.141027	0	0.0979612	0	0.169855	0	0	0	0.0518014	0.251722	0.0738397	0.0028708	0.0899526	0	0	0.00621807	0	0	0
GSM3985517_Control	0.00610994	0.0171755	0.094543	0.149425	0	0.163471	0	0.0161413	0.0222695	0.00667925	0	0.0886356	0.0704625	0.00831105	0.0376289	0.119816	0.00639353	0	0.129497	0	0	0.063441
GSM3985518_Control	0.029953	0	0.00603468	0.161974	0	0.315738	0	0	0	0.0926298	0	0.0463698	0.140425	0	0.0423341	0.0357942	0.0143618	0	0.0288014	0	0	0.0855841
GSM3985519_Control	0	0.0817876	0.0238092	0	0	0.25033	0	0.129309	0	0	0	0.0979528	0.0250174	0.153495	0	0.0421197	0	0	0.19618	0	0	0
GSM3985520_Control	0.119502	0	0.0969253	0.0455167	0	0.232445	0.00422164	0	0	0	0.0574125	0	0.108695	0.0806831	0.108896	0.0561941	0	0	0.0878975	0	0	0.00161093
GSM3985522_Control	0.0555301	0	0.0105974	0.0468296	0	0.255017	0.0138159	0	0.00441896	0	0.0441105	0	0.100537	0.0497083	0.0320072	0.260888	0	0	0.0360657	0	0.0150023	0.0754721
GSM3985524_Control	0	0.0253412	0.0122821	0.0314441	0	0.349151	0	0.175161	0	0	0	0.0811534	0.0620679	0.0513072	0	0.108022	0	0	0.0878452	0	0.0162255	0
GSM3985526_Control	0.0326973	0	0.00202001	0.0244369	0	0.165549	0	0	0.0136544	0	0	0.0205467	0.22146	0	0.0353249	0.383595	0	0	0.0908248	0	0	0.00989016
GSM3985527_Control	0	0.0783831	0.0141754	0.0777617	0	0.365581	0	0.128671	0	0	0	0.0148862	0.0649674	0.10575	0.00164007	0.0674182	0	0	0.0807665	0	0	0
GSM3985528_Control	0.00760644	0.0447371	0.21621	0.126435	0	0.170888	0	0.00128011	0.015363	0.0138479	0	0.0743636	0	0.00861757	0.0714052	0.0427937	0.0215866	0	0.117592	0	0	0.0672747
GSM3985529_Control	0.072214	0	0.00576828	0.209691	0	0.350399	0	0.015424	0.0118885	0.017628	0	0.0471357	0.0265343	0.00923259	0.0535314	0.0866225	0.0189215	0	0.0693829	0	0	0.00562732
GSM3985530_Control	0	0.0475204	0.00843577	0.0346659	0	0.224825	0	0.142935	0	0	0	0.015843	0.145837	0.0490342	0.0376772	0.165482	0	0.0160375	0.111707	0	0	0
GSM3985531_Control	0	0.117537	0.00872412	0.11432	0	0.213207	0	0.157618	0	0	0	0.052883	0.0546727	0.101089	0	0.0858103	0	0	0.093878	0	0	0.000261202
GSM3985532_Control	0	0.0362339	0.0123768	0.120893	0	0.251046	0	0.183603	0	0	0	0.0368204	0.126674	0.0635361	0	0.0272445	0	0	0.0831637	0	0	0.0584089
GSM3985533_Control	0	0.0360964	0	0.0202642	0	0.399594	0	0.126193	0.00195365	0	0.00143036	0.0641952	0.0308849	0.0771775	0	0.00431124	0.000842158	0	0.233843	0	0	0.00321482
GSM3985534_Control	0	0.12852	0.0085997	0.0428361	0	0.321341	0	0.0597818	0	0	0	0.0529363	0.0357416	0.141454	0	0.102093	0	0	0.0967512	0	0.00994448	0
GSM3985535_Control	0.0567294	0	0.114177	0.0701457	0	0.213974	0	0.0196536	0.000649778	0	0	0.0262373	0.205815	0	0.0222367	0.157098	0.00229158	0	0.105874	0	0	0.00511821
GSM3985536_Control	0	0.0455028	0.0882045	0	0	0.364941	0	0.154446	0	0	0	0.0307641	0.0487498	0.0369633	0	0.132606	0	0	0.0964675	0	0	0.00135479
GSM3985537_Control	0	0	0	0	0	0.30324	0	0.184393	0	0	0	0.106705	0.209174	0.143658	0	0.0430578	0	0.0041082	0	0	0.00566473	0
GSM3985538_Control	0.059439	0	0.00806832	0.147583	0	0.295918	0	0.00288957	0.0378808	0	0.0433566	0.067497	0.0196947	0.0509777	0.123768	0.00236257	0	0	0.0166694	0	0	0.123896
GSM3985539_Control	0	0.112686	0	0.0366078	0	0.169516	0	0.187294	0	0	0	0.0460574	0.123079	0	0	0.26185	0	0.0244324	0.0384772	0	0	0
GSM3985540_Control	0.00349854	0.00140253	0.037668	0.0445134	0	0.161004	0.00203541	0	0.0083264	0	0.0731525	0.00514067	0.149451	0	0.028813	0.392358	0.00203207	0	0.0879773	0	0	0.0026265
GSM3985541_Control	0.0180153	0.014136	0.0177245	0.0827307	0	0.165456	0.0122389	0	0.0282265	0	0	0	0.153653	0.120439	0.0264543	0.21844	0	0	0.0797018	0	0	0.0627841
GSM3985542_Control	0	0.180218	0	0.0171112	0	0.109359	0	0.138641	0	0	0	0.0300574	0.320224	0.0539021	0	0.0143389	0	0	0.0180748	0	0.118074	0
GSM3985544_Control	0.026867	0	0.0628867	0.0511683	0	0.185905	0	0.0185066	0.0087913	0	0.0642696	0.0243466	0.100621	0.0134655	0.0100652	0.203009	0.000821194	0	0.199848	0	0	0.0294289
GSM3985545_Control	0	0.0579195	0.0155071	0.0202376	0	0.293984	0	0.0623166	0	0	0	0.09807	0.0997535	0.126765	0	0.0960595	0	0	0.127303	0	0	0.00208486
GSM3985546_Control	0.0589134	0	0.0537076	0.0035988	0	0.195707	0	0.0150807	0.00434219	0.0192662	0	0.0176313	0.250653	0	0.0312842	0.256667	0	0	0.082441	0	0	0.010708
GSM3985547_Control	0.0666812	0	0.0585273	0	0	0.285064	0	0	0.00618646	0	0.0146118	0.0273993	0.164879	0	0.0365339	0.17112	0	0	0.0762868	0	0	0.0927106
GSM3985548_Control	0	0.0146483	0.130603	0.147717	0	0.113305	0	0	0.0137183	0.0315108	0	0.0772097	0.0893125	0	0.0265616	0.152789	0.0152177	0	0.145551	0	0	0.0418564
GSM3985549_Control	0.0434296	0	0.0439071	0.0376281	0	0.329421	0	0	0	0.0186786	0	0.0252775	0.0139595	0	0.0399474	0.295665	0.0312042	0	0.120151	0	0	0.000730325
GSM3985550_Control	0	0.0121599	0	0.00868084	0	0.329972	0	0.182763	0	0	0	0.0373856	0.0736442	0.087332	0	0.143636	0	0	0.124427	0	0	0
GSM3985551_Control	0	0.172761	0	0.182186	0	0.147826	0	0	0	0	0	0.0953796	0.192205	0.0383091	0	0.123421	0	0	0.0479121	0	0	0
GSM3985553_Control	0	0.0228252	0.191394	0.201417	0	0.0735851	0	0.0253081	0.0902165	0	0	0.0194336	0.0759512	0.0573227	0.0220479	0.0737851	0.00632301	0	0.11216	0	0	0.0282308
GSM3985554_Control	0.0345918	0	0.0144625	0.0142469	0	0.170334	0	0	0	0	0.135982	0.0250841	0.23081	0.00440814	0.0301335	0.192324	0	0	0.0639543	0	0	0.0836683
GSM3985555_Control	0.0343683	0	0.0193552	0.0535909	0	0.119174	0.00585959	0	0.0107899	0	0	0	0.19366	0	0.0281291	0.325191	0	0	0.0943203	0	0	0.115561
GSM3985556_Control	0	0.0706449	0.00893248	0.0297273	0	0.284612	0	0.0561768	0	0	0.0111401	0.0642658	0.127746	0.01926	0.0191825	0.253392	0	0	0.0549207	0	0	0
GSM3985557_Control	0.0698611	0	0.00175191	0.098614	0	0.245951	0	0	0	0	0	0.0118838	0.105759	0	0.0117066	0.389872	0	0	0.0646007	0	0	0
GSM3985558_Control	0.000236788	0	0	0	0	0.309524	0	0.255079	0	0	0	0.0725019	0.0398082	0.107707	0	0.121568	0	0	0.0935755	0	0	0
GSM3985559_Control	0.0378402	0	0.0101704	0.0408848	0	0.208673	0	0.000798707	0.0114432	0	0.00788141	0.016022	0.198865	0	0.0950874	0.201311	0	0	0.0523037	0	0	0.118719
GSM3985560_Control	0	0.124645	0.0142964	0.0184431	0	0.212614	0	0.10789	0	0	0.0263866	0.0149749	0.118268	0.091296	0	0.150976	0	0	0.104532	0	0.00359155	0.0120863
GSM3985562_Control	0.0166212	0	0.0275727	0.0604077	0	0.12398	0	0	0	0	0.0157602	0.0179208	0.290328	0	0.0254251	0.305242	0	0	0.0872269	0	0.011136	0.0183793
GSM3985563_Control	0	0.0388792	0.0166096	0.0740263	0	0.350822	0	0.191834	0	0	0	0.0617113	0.0591881	0.0702075	0	0.0447077	0	0	0.0920145	0	0	0
GSM3985564_Control	0	0.0791824	0	0.0749336	0	0.136659	0	0.144238	0	0	0	0.0721568	0.184028	0	0.00708191	0.243722	0	0	0.0579976	0	0	0
GSM3985565_Control	0.0408207	0	0.0736548	0.107	0	0.158999	0	0	0.011873	0	0	0.0182099	0.120855	0	0.0331663	0.275596	0.010474	0	0.122879	0	0	0.0264719
GSM3985566_Control	0.0473126	0	0.0964591	0.112813	0	0.21885	0	0.00722226	0.0205972	0	0.012725	0.0193777	0.11254	0	0.0375295	0.203824	0	0	0.0960652	0	0	0.0146841
GSM3985567_Control	0	0	0	0.0403093	0	0.348853	0	0.107052	0	0	0	0.106494	0.0520985	0.110783	0	0.114885	0	0	0.119526	0	0	0
GSM3985568_Control	0.0695108	0	0.0325007	0.0768735	0	0.150481	0	0.0047733	0	0	0.015931	0.0166097	0.113912	0	0.02312	0.368893	0	0	0.105518	0	0.0040216	0.0178543
GSM3985569_Control	0	0.0990189	0	0.0456893	0	0.192489	0	0.169286	0	0	0	0.0621675	0.304752	0.0649254	0	0.0323239	0	0	0.0293486	0	0	0
GSM3985570_Control	0	0.099502	0.00436593	0	0	0.308262	0	0.113503	0	0	0.0395907	0.0428823	0.0572458	0.114872	0	0.0714654	0	0	0.148311	0	0	0
GSM3985571_Control	0	0.0581914	0.0301318	0.0165357	0	0.401894	0	0.202028	0	0	0	0.0102224	0.0727904	0.0968056	0	0.0111635	0	0	0.0726139	0	0.0109717	0.0166508
GSM3985572_Control	0	0.0117186	0	0	0	0.426177	0	0.040949	0	0	0.0808326	0.0557089	0.0780468	0.199489	0	0.0128823	0	0	0.0941953	0	0	0
GSM3985573_Control	0.0386073	0	0.00484738	0.0528882	0	0.221215	0	0	0.00125684	0	0.0535085	0.00106908	0.0415049	0.133375	0.0917763	0.126419	0	0	0.0420087	0	0.0082757	0.183248
GSM3985574_Control	0.00379588	0	0.02141	0.0575338	0	0.210576	0	0	0.0147471	0	0.0475186	0.0129455	0.132177	0	0.0663315	0.273215	0.000174167	0	0.150422	0	0	0.00915446
GSM3985575_Control	0.00282672	0.00266623	0	0.0531491	0	0.169883	0	0	0.013672	0	0.00149811	0.0117104	0.189028	0	0.00936532	0.405315	0	0	0.0837186	0	0	0.0571679
GSM3985577_Control	0.068752	0	0.00812283	0.170387	0	0.238582	0	0.00420856	0	0	0	0.0341733	0.0874418	0	0.0169172	0.311393	0	0	0.0574704	0	0	0.00255266
GSM3985578_Control	0	0.163889	0	0.00206851	0	0.193331	0	0.255036	0	0	0	0.0696743	0.0979065	0.103957	0	0.0812991	0	0.0328379	0	0	0	0
GSM3985579_Control	0.0463273	0	0.0478383	0.181191	0	0.293158	0	0	0	0.0320408	0	0.029375	0.0565704	0	0.0622541	0.169638	0	0	0.0600159	0	0	0.0215909
GSM3985580_Control	0.00210837	0.0208852	0.194625	0.103017	0	0.131278	0.00344945	0	0.0466254	0	0	0.0220961	0.0370221	0.00123879	0.0425618	0.156093	0.0217755	0	0.176864	0	0	0.0403615
GSM3985581_Control	0.0549681	0	0.0197694	0.0324242	0	0.0995996	0	0	0	0	0.0399135	0	0.111774	0.00602461	0.0313118	0.471826	0	0	0.0514418	0	0	0.0809464
GSM3985584_Control	0	0.0615499	0.0101216	0.0516386	0	0.225837	0	0.134444	0	0	0.0380397	0	0.23583	0.0670181	0	0.0595672	0	0	0.115954	0	0	0
GSM3985585_Control	0	0.0534599	0.0685794	0.0575041	0	0.281861	0	0.161162	0	0	0	0	0.038477	0.182882	0	0	0	0	0.156074	0	0	0
GSM3985586_Control	0	0.0368517	0.00634206	0	0	0.380581	0	0.11824	0.00448854	0	0	0.0690929	0.0501475	0.145614	0	0.0748654	0	0	0.11144	0	0	0.00233709
GSM3985587_Control	0.172989	0	0.125182	0.117003	0	0.288453	0	0.0284841	0.0161869	0.0194056	0	0.0243229	0.00225627	0.0409942	0.0566461	0.0118448	0.0178737	0	0.0489878	0	0	0.0293709
GSM3985588_Control	0	0.089393	0.0399951	0.144044	0	0.214004	0	0.139829	0	0	0	0.0261229	0.0392337	0.0479751	0	0.124146	0	0	0.108819	0	0.0213971	0.00504079
GSM3985589_Control	0	0.00846755	0.000420147	0	0	0.314281	0	0.129279	0.018174	0	0	0.0747245	0.0514896	0.116179	0	0.156179	0	0	0.116294	0	0.0145137	0
GSM3985590_Control	0.00176341	0.0113128	0.15556	0.111633	0	0.114	0.0154297	0	0.027302	0	0.014619	0	0.132792	0.00599254	0.0436305	0.183532	0.00697544	0	0.116407	0	0	0.0590514
GSM3985591_Control	0.0485678	0	0.0086631	0.0875706	0	0.198844	0.000921636	0	0	0	0.100505	0	0.0856629	0.0999905	0.0422116	0.071874	0	0	0	0.00785753	0	0.247331
GSM3985592_Control	0.0137778	0	0	0	0	0.313834	0	0.147705	0	0	0.106738	0.0577503	0.118767	0.0311703	0.00338565	0.123155	0	0	0.0837173	0	0	0
GSM3985593_Control	0	0.0529084	0.00923134	0.0926403	0	0.172051	0	0.184355	0	0	0	0.0442098	0.0880387	0.0348627	0.0485889	0.129041	0	0.0286231	0.115366	0	0	8.33e-05
GSM3985594_Control	0	0.0456768	0.0105251	0.0983211	0	0.287052	0	0.110616	0	0	0	0.0846624	0.0762562	0.0279723	0	0.160535	0	0	0.0983831	0	0	0
GSM3985595_Control	0.00903317	0	0	0	0	0.17923	0	0.0837395	0.0089688	0	0	0.0906201	0.0635093	0.0448706	0	0.316936	0	0	0.19558	0	0	0.00751224
GSM3985596_Control	0	0.0129539	0.0292057	0.021969	0	0.163119	0	0	0.0183113	0	0.0334419	0.0694259	0.130246	0	0.0416808	0.31748	0.00590179	0	0.134722	0	0	0.0215421
GSM3985597_Control	0	0.106664	0	0.052465	0	0.0766713	0	0.190176	0	0	0	0.102126	0.0758884	0.0371532	0	0.23411	0	0.0387047	0.0860413	0	0	0
GSM3985599_Control	0.034679	0	0.0200996	0.276547	0	0.175261	0	0	0.00763563	0	0.0161572	0.0405069	0.183725	0	0.0449958	0.149111	0.00810661	0	0.0157915	0	0.00444417	0.0229396
GSM3985600_Control	0	0.0508619	0.0185468	0.059689	0	0.33931	0	0.131386	0	0	0	0.0501865	0.0247463	0.0885149	0.00248268	0.115092	0	0	0.112457	0	0.00672674	0
GSM3985601_Control	0.0426887	0	0.0219336	0.0368464	0	0.216369	0	0	0.00870794	0.0011269	0.0093884	0.0298174	0.151078	0	0.0362564	0.257737	0.00239756	0	0.180759	0	0	0.00489412
GSM3985602_Control	0.00180595	0.0107605	0.105494	0.1413	0	0.156807	0	0.00500605	0.0242737	0.0222588	0	0.0574208	0.130904	0.00646749	0.0214586	0.133703	0.0153896	0	0.129526	0	0	0.0374249
GSM3985603_Control	0	0.0850195	0	0	0	0.157957	0	0.115569	0	0	0.0297274	0.0779546	0.191208	0.0206381	0	0.21203	0	0.0412856	0.0668572	0	0.00175408	0
GSM3985604_Control	0	0.11626	0	0	0	0.224923	0	0.158776	0	0	0	0.0657439	0.195282	0.125841	0	0.0292404	0	0.0301856	0.0537477	0	0	0
GSM3985605_Control	0	0.0329881	0.0190517	0.0363076	0	0.227387	0	0.0307794	0.0098317	0	0	0.0846033	0.164322	0	0	0.303808	0	0.0152979	0.0756232	0	0	0
GSM3985606_Control	0	0.0542988	0.00820737	0.0284227	0	0.140386	0	0.115977	0	0	0	0.00349614	0.303436	0.0268398	0.00603268	0.19958	0	0	0.110202	0	0.00312128	0
GSM3985607_Control	0.0685349	0.0331067	0.0914277	0.144245	0	0.27884	0	0	0.0473743	0	0	0.11006	0.0138216	0.00427467	0.0499288	0.0384403	0.0204285	0	0.0842648	0	0	0.015253
GSM3985608_Control	0.0434499	0	0.05384	0.152943	0	0.203376	0	0	0	0	0.0325466	0.0290921	0.204642	0	0.0271438	0.157573	0	0	0.0487655	0	0.0204914	0.0261363
GSM3985609_Control	0.0182336	0	0.0136567	0.120693	0	0.264908	0	0	0.0143157	0	0	0.0150916	0.0838041	0	0.0773438	0.305446	0	0	0.0842134	0	0.00229389	0
GSM3985610_Control	0	0.0582701	0.00538907	0.0285036	0	0.215457	0	0.114146	0	0	0.000926954	0.0201205	0.0604152	0.0156356	0	0.379951	0	0	0.0921483	0	0.00788129	0.00115549
GSM3985611_Control	0	0.209904	0.00552425	0.0750214	0	0.0172341	0	0.21426	0	0	0.00990173	0.0769337	0.0970006	0.0831354	0	0.13987	0	0	0.05233	0	0.0188849	0
GSM3985612_Control	0.0175139	0	0.112091	0.061592	0	0.0858237	0	0.0135736	0.0222571	0.0110722	0.0230035	0.0415791	0.114451	0.0134714	0.0283502	0.273104	0	0	0.0773216	0.0389575	0	0.0658389
GSM3985613_Control	0.0684883	0	0.0236306	0.0144149	0	0.26731	0	0.00112915	0	0	0	0.0380808	0.171791	0	0.0749582	0.176135	0	0	0.132467	0	0	0.0315956
GSM3985614_Control	0.013219	0	0.0350056	0.0784405	0	0.241367	0	0.00363942	0.0255892	0	0.0277738	0.0332859	0.0805767	0	0.0584874	0.213052	0.00877029	0	0.173784	0	0	0.00700859
GSM3985615_Control	0.00864915	0	0.0918196	0.046727	0	0.17723	0	0	0.0114235	0	0	0.0876378	0.0633934	0	0.0378196	0.210906	0.00991947	0	0.237261	0	0	0.0172129
GSM3985616_Control	0	0.016415	0.532112	0.0308078	0	0.113582	0	0.0580478	0	0	0.0194129	0.0389677	0.13963	0.0177726	0	0.0199886	0	0	0.0131943	0	0	6.82e-05
GSM3985617_Control	0.0455247	0	0.0640906	0.106945	0	0.188209	0	0	0.00731768	0	0.0690252	0.0256351	0.11993	0.143286	0.0667407	0.116788	0	0	0.0179735	0	0	0.0285341
GSM3985618_Control	0.000364747	0.0460044	0.165744	0.0996048	0	0.159196	0	0	0.0125722	0	0	0.043486	0.0168851	0.00878096	0.028283	0.200728	0.0141652	0	0.171996	0	0	0.0321901
GSM3985619_Control	0.00201104	0.0301057	0.0110455	0.0661641	0	0.169441	0	0	0.00982192	0	0	0.0550651	0.154783	0	0.0504736	0.310859	0.0067276	0	0.130666	0	0	0.00283637
GSM3985620_Control	0.00757276	0.0210758	0.0272282	0.0868646	0	0.170979	0	0	0.0455932	0	0	0.111867	0.104828	0	0.0280669	0.175619	0.0137086	0	0.174835	0	0	0.0317627
GSM3985622_Control	0.0110376	0.00094182	0.0239912	0.0730051	0	0.221567	0	0	0.0433861	0	0	0.103442	0.156584	0.025015	0.0352925	0.0731921	0.0053983	0	0.194774	0	0	0.0323727
GSM3985623_Control	0.085493	0	0.0222837	0.0984804	0	0.343519	0	0	0.0176138	0.0234518	0	0.0145906	0.0697458	0.0272893	0.072028	0.14023	0.00934953	0	0.0496337	0	0	0.0262917
GSM3985624_Control	0	0.127893	0.0416062	0	0	0.279929	0	0.0989248	0	0	0.0440091	0.0607297	0.0503428	0.0936522	0	0.0958279	0	0	0.0971567	0	0.00992845	0
GSM3985625_Control	0.0174328	0	0	0.0295353	0	0.379382	0	0.11762	0	0	0	0.0916329	0.0380501	0.136384	0	0.0427095	0	0	0.136778	0	0.0104752	0
GSM3985626_Control	0	0.0437499	0.010984	0.0121755	0	0.343835	0	0.165089	0.000904138	0	0	0.0571339	0.0674481	0.1118	0	0.000587052	0	0	0.163143	0	0.0203645	0.00278556
GSM3985628_Control	0	0.0120245	0	0	0	0.377601	0	0.166754	0	0	0.0182709	0.0735235	0.0562196	0.0767161	0	0.0922852	0	0	0.126605	0	0	0
GSM3985629_Control	0.00782919	0	0.0188695	0.0538717	0	0.102076	0.0180175	0.0270466	0	0	0	0.06464	0.236269	0	0.199269	0.0996615	0.00568593	0	0.100195	0	0	0.066568
GSM3985630_Control	0.04045	0	0.00733177	0.0627762	0	0.248779	0	0	0	0	0.0262152	0	0.108628	0.00347564	0.0286755	0.401339	0	0	0.0391828	0	0	0.0331466
GSM3985631_Control	0	0.210402	0	0.0402399	0	0.248156	0.0193026	0.0691104	0	0	0	0.0821542	0.154027	0.125115	0	0.0143388	0	0	0.0253975	0	0	0.0117566
GSM3985632_Control	0	0.0943974	0	0.0308659	0	0.116285	0	0.184813	0	0	0	0.119859	0.01183	0.0709376	0	0.258698	0	0	0.074227	0	0.0380877	0
GSM3985633_Control	0.0220196	0	0.025606	0.0638787	0	0.123971	0	0	0.00863168	0	0	0.0422195	0.2	0	0.187954	0.16925	0.0113255	0	0.119222	0	0	0.0259223
GSM3985634_Control	0	0	0	0	0	0.379026	0	0.24271	0	0	0	0.0361594	0.0503167	0.142947	0.00935007	0.0287274	0	0	0.0760721	0	0	0.0346908
GSM3985635_Control	0.0374051	0.136748	0	0.026035	0	0.161781	0	0.191442	0	0	0	0.123838	0.0211927	0.0640784	0.00108362	0.115141	0	0.038517	0.082738	0	0	0
GSM3985636_Control	0	0.0597354	0.0184353	0.00614961	0	0.32031	0	0.0132456	0.00584965	0	0	0.076028	0.0393136	0.0907337	0	0.186552	0	0	0.173087	0	0	0.0105598
GSM3985637_Control	0.00299416	0.0275975	0.0465256	0.0704539	0	0.229496	0.00436912	0	0.00993376	0	0.07288	0.0041496	0.216417	0	0.0139485	0.220075	0.00011662	0	0.0743616	0	0	0.00668191
GSM3985641_Control	0	0.120036	0.000693159	0.0121675	0	0.0868777	0	0.232469	0	0	0	0.123327	0.194115	0.121694	0	0	0	0.0311434	0.0774776	0	0	0
GSM3985643_Control	0.0604488	0	0.0134656	0.0621049	0	0.208208	0	0	0	0	0.0525416	0	0.134614	0.0437349	0.109626	0.245833	0	0	0.0211878	0	0	0.0482356
GSM3985645_Control	0	0.0226915	0.0605123	0.113941	0	0.191077	0	0.0119957	0.0297474	0.00298184	0	0.0958434	0.116072	0	0.052202	0.145743	0.0138964	0	0.13499	0	0.00830626	0
GSM3985649_Control	0	0.0360097	0.0635298	0.08644	0	0.258871	0	0.157791	0	0	0.0428088	0	0.083525	0	0	0.175187	0	0	0.0790512	0	0.016786	0
GSM3985651_Control	0	0.0354271	0.016562	0.053465	0	0.313857	0	0.0932844	0	0	0	0.0446587	0.0428608	0.106994	0	0.164692	0	0	0.128199	0	0	0
GSM3985653_Control	0.00232296	0.0124841	0.183591	0.195466	0	0.125559	0	0.0087591	0.0164825	0.0534579	0	0.00454587	0.00438127	0	0.0140534	0.248239	0.0159229	0	0.0884455	0	0	0.0262892
GSM3985655_Control	0.0424453	0	0	0	0	0.411864	0	0.103652	0.0329465	0	0.019318	0.0224367	0.0746622	0.120492	0	0.0813783	0	0	0.0908051	0	0	0
GSM3985657_Control	0.0334717	0	0.0166784	0.0897456	0	0.238701	0	0	0	0	0.00100011	0.0278019	0.176511	0	0.0424778	0.276442	0	0	0.0959535	0	0	0.00121708
GSM3985660_Control	0	0.101498	0.00589048	0.0192606	0	0.232608	0	0.101668	0	0	0.0428707	0.0112226	0.328012	0.112812	0	0	0	0.0350676	0	0	0.00908922	0
GSM3985662_Control	0	0.0693367	0.0125212	0.0411319	0	0.323705	0	0.180522	0	0	0.00215445	0.0331363	0.0956618	0.0481142	0	0.101293	0	0	0.0643311	0	0	0.0280914
GSM3985664_Control	0	0.0710034	0.0183825	0.0654563	0	0.334282	0	0.1135	0	0	0	0.0127795	0.0698017	0.141438	0	0.0372028	0	0	0.121484	0	0.01467	0
GSM3985666_Control	0	0.0545112	0	0	0	0.352211	0	0.0361844	0	0	0.0980302	0	0.167241	0	0	0.230595	0	0	0	0	0.061227	0
GSM3985670_Control	0.0943383	0	0.121127	0.0586335	0	0.266591	0	0	0.00697187	0	0	0.0501192	0.0393733	0	0.0215175	0.226426	0.000159316	0	0.0875336	0	0	0.0272088
GSM3985672_Control	0	0.0687255	0	0.126305	0	0.130342	0	0.0335993	0.0195099	0	0	0.0562458	0.214234	0.044849	0	0.231833	0	0.011628	0.0527475	0	0.00998136	0
GSM3985677_Control	0.11116	0	0.0504575	0.109448	0	0.207163	0	0.00950543	0	0	0.015412	0.0240961	0.126048	0	0.0161188	0.188292	0	0	0.142299	0	0	0
GSM3985679_Control	0.0257289	0	0	0	0	0.496746	0	0.031358	0	0	0.0208046	0.0529196	0.0649992	0.196126	0	0	0	0	0.111318	0	0	0
GSM3985680_Control	0.186874	0	0.0463598	0.133888	0	0.265461	0	0	0	0.00453498	0.0413017	0	0.204908	0.0132051	0.0127054	0.0180232	0	0.00467831	0.00886705	0.00651652	0.00686539	0.0458107
GSM3985681_Control	0	0.0547197	0.0240753	0.064735	0	0.306834	0	0.113343	0.00480968	0	0	0.0248222	0.0843122	0.211785	0	0.0379061	0	0	0.0722026	0	0	0.00045513
GSM3985683_Control	0.0391912	0	0.029442	0.0615107	0	0.186139	0	0	0.0444158	0	0.0151482	0.0992313	0.160821	0	0.0283241	0.155347	0	0	0.08637	0	0	0.0940599
GSM3985684_Control	0	0.0407933	0.00258059	0.059651	0	0.367423	0	0.147804	0.00086641	0	0	0.073358	0.0850545	0.0840267	0.000181995	0	2.01e-05	0	0.103843	0	0.0304302	0.0039677
GSM3985686_Control	0.0276038	0	0.0191334	0.0780956	0	0.225299	0	0.00175215	0.0216685	0	0	0.0458464	0.0826178	0	0.0749451	0.240452	0.0187482	0	0.154277	0	0	0.00956153
GSM3985687_Control	0	0.215141	0.0102285	0.115206	0	0.046097	0	0.182833	0	0	0.02654	0.0252072	0.160707	0.0898353	0	0.0958351	0	0	0.0323697	0	0	0
GSM3985688_Control	0.0714498	0	0.154624	0.0737689	0	0.181071	0.0157983	0	0.0110196	0.0197719	0.0153669	0	0.0693035	0.031718	0.06321	0.197377	0.00183581	0	0.0537027	0	0	0.0399831
GSM3985691_Control	0.0390344	0	0.0800924	0.0637492	0	0.132187	0.00231958	0	0	0	0.0556839	0.0358106	0.220883	0.0312824	0.044285	0.211678	0	0	0.0153955	0	0	0.0675997
GSM3985692_Control	0	0.0765702	0.0327713	0.169005	0	0.206819	0	0.192407	0	0	0	0.0492571	0.0613855	0.106516	0	0.00128954	0	0	0.0924537	0	0.0115258	0
GSM3985693_Control	0.0434072	0	0.0560057	0.318853	0	0.0892716	0	0	0.0181863	0	0.0636303	0.0415224	0.00144565	0.112977	0.0267032	0.00860928	0	0	0.0733278	0	0	0.146061
GSM3985694_Control	0.0312845	0.0275958	0.123514	0.11494	0	0.270564	0.0108253	0	0.0132339	0	0.043406	0	0.152998	0.0102061	0.00795478	0.0763493	0	0.00342667	0.0689525	0	0	0.0447492
GSM3985695_Control	0	0	0	0	0	0.330117	0	0.118277	0	0	0	0.102115	0.0315584	0.162617	0	0.0413407	0	0	0.213975	0	0	0
GSM3985696_Control	0	0.0549721	0.0192081	0.0204428	0	0.404709	0	0.0970603	0.0217121	0	0.00788015	0.0551138	0.0373111	0.0728123	0.00057052	0.00320071	0	0	0.205007	0	0	0
GSM3985697_Control	0.041608	0	0.00454331	0.0833582	0	0.277665	0	0	0.0148465	0	0.0704145	0.0206949	0.0933359	0.0175239	0.0523428	0.126317	0	0	0.111602	0	0.0252698	0.060478
GSM3985698_Control	0.0658596	0	0.0377575	0.0464775	0	0.170017	0	0	0.00230012	0	0	0.0398967	0.125291	0	0.0349376	0.285839	0	0	0.127828	0.00873852	0	0.0550569
GSM3985699_Control	0.0361028	0	0.00564063	0.0592783	0	0.187051	0	0	0	0	0.00694642	0.0309527	0.182927	0.00174787	0.0357738	0.376128	0	0	0.0739254	0	0	0.00352646
GSM3985700_Control	0.078247	0	0.0140404	0.0339917	0	0.345914	0	0	0.0178193	0	0.00966451	0.0598444	0.0709727	0	0.0454321	0.172852	0.00236359	0	0.148859	0	0	0
GSM3985702_Control	0	0.0838763	0.0277079	0.0781869	0	0.248272	0	0.0799652	0	0	0	0.0527486	0.0380901	0.102643	0	0.109962	0	0	0.167844	0	0.0107036	0
GSM3985703_Control	0	0.0127762	0.0075521	0.127558	0	0.292423	0	0.152778	0	0	0	0.0306016	0.160722	0.0476771	0	0.0585108	0	0	0.0748772	0	0.0145121	0.0200117
GSM3985704_Control	0	0.0836586	0.1267	0.0833188	0	0.261314	0	0.0818827	0	0	0.0138934	0.0346038	0.119116	0.0696113	0	0.0542814	0	0.0293232	0.0422974	0	0	0
GSM3985705_Control	0	0.0961941	0.0137882	0.0419236	0	0.360935	0	0.0720212	0	0	0	0.0524393	0.135559	0.101951	0	0.00385756	0	0	0.101701	0	0.0176471	0.00198201
GSM3985706_Control	0	0.0684554	0	0	0	0.279845	0	0.0337385	0.00374277	0	0	0.0826966	0.198395	0.0641954	0.0110237	0.160719	0	0	0.0701532	0	0.0270358	0
GSM3985707_Control	0.0322774	0	0.0090686	0.0809804	0	0.238201	0	0	0.0068247	0	0.0110391	0.0192383	0.129371	0	0.0371918	0.354152	0	0	0.052997	0	0	0.0286595
GSM3985708_Control	0.0513627	0	0.0346131	0.101758	0	0.178424	0	0	0.0240778	0	0.0224486	0.0113036	0.13891	0	0.0432972	0.243848	0	0	0.100331	0	0	0.0496264
GSM3985709_Control	0.0545666	0	0.0280225	0.0223732	0	0.262515	0	0	0.00247644	0.0160097	0	0.0423761	0.199606	0	0.0740564	0.167186	0.00214638	0	0.0954449	0	0	0.0332205
GSM3985711_Control	0	0.1014	0.0182506	0.0837119	0	0.256644	0	0.13041	0	0	0	0.0722617	0.05246	0.0951576	0	0.0483424	0	0	0.108329	0	0.0303446	0.00268796
GSM3985713_Control	0.0828028	0	0.0955493	0.0217393	0	0.186162	0	0	0	0.0213123	0	0.0379503	0.110806	0	0.0635159	0.249541	0	0	0.103924	0	0	0.0266961
GSM3985714_Control	0	0	0	0	0	0.315288	0	0.104374	0.0182535	0	0	0.0411526	0.0395595	0.0746965	0	0.277253	0	0	0.129424	0	0	0
GSM3985715_Control	0	0.138179	0	0.00333399	0	0.0926662	0	0.170199	0	0	0	0.0819258	0.132799	0.03698	0	0.222877	0	0.0523092	0.0687303	0	0	0
GSM3985716_Control	0	0.0806246	0.0218253	0	0	0.222122	0	0.160542	0	0	0	0.105103	0.0418721	0.131062	0	0	0	0	0.215774	0	0.0210756	0
GSM3985718_Control	0.0888626	0	0.043002	0.183099	0	0.30263	0	0	0.0384398	0.0191067	0	0.00297028	0.0100553	0.0301757	0.0424205	0.0261075	0.000478427	0	0.0437986	0	0	0.168853
GSM3985719_Control	0	0.13243	0.0524461	0.124978	0	0.0636449	0	0.0985448	0.0535657	0	0	0.0323993	0.155613	0.0695784	0	0.174828	0	0	0.0319832	0	0.00998761	0
GSM3985720_Control	0	0.18003	0.0520816	0.018039	0	0.0432687	0	0.321999	0	0	0	0.100672	0	0.0823827	0	0.201527	0	0	0	0	0	0
GSM3985721_Control	0.049193	0	0.0280472	0.112019	0	0.241084	0	0	0.0296648	0	0.0174942	0.00383068	0.166461	0	0.065773	0.165338	0	0.00315045	0.0491792	0	0	0.0687651
GSM3985722_Control	0.034751	0	0.043071	0.12616	0	0.327198	0	0	0	0	0.0870467	0	0.0691248	0.115227	0.0937263	0.0513032	0	0	0.0213787	0	0	0.0310144
GSM3985723_Control	0	0	0.0935332	0.0370094	0	0.10275	0	0.291974	0	0	0.0268835	0.0245063	0.289632	0.0490461	0.000672618	0.0483357	0	0.0117936	0	0.0238635	0	0
GSM3985724_Control	0.0514436	0	0.0679832	0.143559	0	0.286702	0	0	0.00642465	0.0179618	0.00255109	0.0404745	0.0708676	0	0.0212246	0.18435	0.00636827	0	0.0418994	0	0	0.0581908
GSM3985725_Control	0	0	0.00512384	0.0816638	0	0.208101	0	0.172288	0	0	0	0.0102469	0.158079	0.137217	0.139681	0	0	0	0	0.0553036	0.0195348	0.0127607
GSM3985726_Control	0.0474467	0.0995603	0.191693	0.14558	0	0.203831	0	0	0.0165919	0	0.0201599	0.0638358	0.0522063	0.0175356	0.00829247	0.0661122	0	0	0.0383036	0	0	0.0288514
GSM3985727_Control	0.0412102	0	0.0385175	0.162606	0	0.229748	0	0	0.0104361	0	0.0538386	0.0171281	0.120668	0	0.0553602	0.169141	0	0	0.0585997	0	0.0308874	0.0118579
GSM3985728_Control	0.0209516	0	0.041416	0.0618159	0	0.141652	0.000127752	0	0.00662943	0	0.0579787	0.00628737	0.191774	0	0.0171228	0.369387	0	0	0.0813162	0	0	0.0035413
GSM3985729_Control	0	0.0521308	0.0131164	0	0	0.322812	0	0.0957037	0	0	0	0.12571	0.0369778	0.108783	0	0.0884016	0	0	0.151916	0	0	0.00444798
GSM3985730_Control	0.0804988	0	0.0128921	0.0711607	0	0.244358	0	0.0093628	0	0	0	0.0132696	0.0917034	0	0.026557	0.378123	0	0	0.0720747	0	0	0
GSM3985731_Control	0	0.158494	0.0292238	0.0392481	0	0.320629	0	0.118716	0.0316235	0	0	0.0476911	0.048833	0.081596	0	0	0	0	0.0936773	0	0.0298486	0.000420295
GSM3985732_Control	0.0809755	0	0.0653525	0.0198682	0	0.154634	0	0.0268702	0	0	0.064017	0	0.328782	0.0798027	0.0209584	0.0407698	0	0.0537716	0	0.0481428	0.0130861	0.00296976
GSM3985735_Control	0.00409137	0.0768338	0	0	0	0.0862118	0	0.170335	0	0	0.00510858	0.0759583	0.167279	0	0	0.244863	0	0.0831213	0.0861973	0	0	0
GSM3985737_Control	0.0901393	0	0.0240355	0.208921	0	0.232862	0.0173112	0.0180994	0.0147184	0	0	0.0273202	0.113894	0	0.0349605	0.137828	0.000144213	0	0.057131	0	0	0.0226348
GSM3985738_Control	0.092734	0	0.0533666	0.148135	0	0.234641	0	0	0.0163417	0	0.00338061	0.0252179	0.137004	0	0.02981	0.193401	0.000540126	0	0.0487643	0	0.00987764	0.00678671
GSM3985739_Control	0.04067	0	0.0199051	0.0694687	0	0.259342	0	0	0.000130672	0	0.0160591	0.00596694	0.144855	0.0546958	0.073815	0.246479	0	0	0.0479308	0	0	0.0206822
GSM3985740_Control	0.0381799	0	0.106014	0.119617	0	0.196007	0.00358323	0.0075265	0.033827	0	0.0176794	0.0125483	0.1506	0	0.0301777	0.189445	0	0	0.0789554	0	0	0.0158393
GSM3985741_Control	0	0.126568	0	0	0	0.188768	0	0.0417015	0	0	0.0307779	0.0235411	0.306494	0.038627	0	0.125475	0	0.0342575	0.0369562	0	0.0468335	0
GSM3985742_Control	0.0691045	0	0.00823123	0.0430414	0	0.383592	0	0	0	0.00234583	0	0.0293257	0.0666905	0	0.0458668	0.234802	0.0416787	0	0.0682347	0	0.00100558	0.00608126
GSM3985743_Control	0	0.0961033	0.0255495	0.0812337	0	0.239578	0	0.110357	0	0	0	0.0891639	0.0503076	0.0838397	0	0.0764492	0	0	0.137659	0	0.00975915	0
GSM3985744_Control	0.0335642	0	0.191588	0.0644764	0	0.150075	0	0	0.0127177	0	0.00238896	0.0631224	0.16131	0.0609902	0.0909827	0.123024	0.00665747	0	0.00938843	0	0	0.0297147
GSM3985745_Control	0.0527839	0	0.0246795	0.065562	0	0.32225	0.0157353	0	0.0137962	0.0332938	0	0	0.0851166	0	0.109439	0.112299	0.0234003	0	0.0669445	0	0	0.0747003
GSM3985747_Control	0	0.0483968	0	0.103836	0	0.307775	0	0.0957937	0	0	0	0.0319454	0.0682272	0.194376	0	0.00233126	0	0	0.118794	0	0.0205986	0.00792526
GSM3985748_Control	0	0.085308	0.141212	0.0710146	0	0.105905	0	0.116716	0	0	0	0.038003	0.106668	0.0412333	0.00938841	0.230742	0	0.00353147	0.0431008	0	0.00717806	0
GSM3985749_Control	0.0857986	0	0	0	0	0.285017	0	0.0993665	0	0	0.0824229	0.0962097	0.0577302	0.101113	0	0.0224024	0	0	0.16994	0	0	0
GSM3985750_Control	0.0702957	0	0	0	0	0.32324	0	0.0559878	0	0	0.0577262	0.0526848	0.0601841	0.202197	0	0	0	0	0.136814	0	0	0.0408698
GSM3985751_Control	0.0582582	0	0.0641334	0.156191	0	0.19925	0	0	0.000294127	0.000128393	0	0.0545328	0.0548218	0	0.0212487	0.239249	0	0	0.138023	0	0	0.0138689
GSM3985752_Control	0.135005	0	0.0411978	0	0	0.191341	0	0.1636	0	0	0.0168751	0.00812791	0.11501	0.0324844	0	0.252961	0	0.00511031	0.0382864	0	0	0
GSM3985753_Control	0.0605675	0	0.0321986	0.150568	0	0.390629	0	0.00625809	0.000707155	0	0	0.0605488	0.0928576	0	0.0356662	0.115678	0.000369245	0	0.0528703	0	0	0.00108214
GSM3985754_Control	0.00634906	0.0331619	0.182294	0.0803724	0	0.196196	0	0.02189	0.0160563	0	0	0.074889	0.0159183	0.0348966	0.021773	0.112401	0.00639393	0	0.177285	0	0	0.0201244
GSM3985755_Control	0	0.17158	0	0	0	0.152746	0	0.120854	0	0	0	0.0493823	0.153037	0	0.00137638	0.24408	0	0.0263414	0.0806023	0	0	0
GSM3985757_Control	0.0428968	0.0619513	0.0120783	0.107332	0	0.21737	0	0	0	0.0253767	0	0.0338366	0.155073	0	0.0348652	0.237625	0	0	0.0652287	0	0	0.00636634
GSM3985760_Control	0	0.0253406	0	0.00656996	0	0.291145	0	0.108201	0.0220984	0	0.0373169	0.0760241	0.0810487	0.193086	0	0.0103482	0	0	0.14664	0	0	0.00218122
GSM3985761_Control	0.0433625	0.0147087	0.116472	0.125061	0	0.244768	0	0.0111732	0.0395299	0	0	0.0962564	0.0125881	0	0.0487483	0.0840596	0.020588	0	0.133918	0	0	0.00876518
GSM3985762_Control	0	0.10594	0.00103633	0.103505	0	0.0899929	0	0.178718	0	0	0	0.0762712	0.137293	0.0886553	0	0.111998	0	0.0469663	0.0596239	0	0	0
GSM3985763_Control	0.0434205	0	0.145445	0.0367594	0	0.176518	0	0.0981327	0	0	0	0.0530244	0.161234	0.0122008	0.0224772	0.169145	0	0	0.0816432	0	0	0
GSM3985764_Control	0	0.0207407	0	0.107908	0	0.2588	0	0.207206	0	0	0	0.0290634	0.0306445	0.194481	0	0	0	0	0.141576	0	0	0.00957935
GSM3985765_Control	0	0.0958219	0.0107221	0.0702441	0	0.305464	0	0.17725	0	0	0.0364875	0.0161793	0.057081	0.00872835	0	0.204277	0	0	0.0177449	0	0	0
GSM3985766_Control	0.0815626	0	0.175215	0.0930838	0	0.110489	0	0.208421	0	0	0	0.0726893	0.0121868	0.0704361	0	0.150722	0	0	0.0251939	0	0	0
GSM3985767_Control	0	0.0358523	0.0229695	0.0481938	0	0.343801	0	0.172797	0	0	0	0.043297	0.0725864	0.115513	0	0.0237321	0	0	0.104251	0	0.0170071	0
GSM3985768_Control	0.0501714	0	0.0542908	0.0486214	0	0.198203	0	0.00245625	0	0	0.128031	0	0.0969689	0	0.203826	0.116203	0	0.0136793	0.0206019	0	0.0197296	0.0472171
GSM3985769_Control	0.0293276	0	0.0763393	0.0634558	0	0.227705	0	0.000745319	0.0029611	0	0.00873773	0.00766088	0.103235	0	0.0467214	0.29304	0.0119695	0	0.0882025	0	0.0279686	0.0119306
GSM3985770_Control	0.137071	0	0.0540749	0.101808	0	0.24441	0.00234196	0	0.0105848	0.0218226	0	0.0309584	0.0360188	0	0.016825	0.15118	0.01872	0	0.167692	0	0	0.00649315
GSM3985771_Control	0.0697119	0	0.0207559	0.0485844	0	0.169802	0	0.00114878	0.0307787	0	0.00715676	0.00506714	0.123909	0.000750575	0.0585353	0.336139	0.00118493	0	0.117378	0	0	0.00909847
GSM3985772_Control	0.00779254	0	0.0611885	0.088841	0	0.27477	0	0.0063953	0	0	0.00467189	0.0320325	0.135919	0	0.027254	0.269904	0.010749	0	0.0772582	0	0	0.00322432
GSM3985773_Control	0.0474804	0	0.0107164	0.0508909	0	0.25809	0	0	0	0	0.0359304	0.0331878	0.120333	0	0.100377	0.24266	0	0	0.0659204	0	0.0147773	0.0196359
GSM3985774_Control	0.0274223	0	0.0244668	0.0833782	0	0.234547	0	0	0	0	0.0569696	0.0471456	0.190879	0	0.0760266	0.177862	0	0	0.029883	0	0	0.0514197
GSM3985776_Control	0	0.0947441	0	0.037929	0	0.184067	0	0.243612	0	0	0	0.0818911	0.0635433	0.0360299	0	0.213867	0	0.0020361	0.0422807	0	0	0
GSM3985777_Control	0	0.0874355	0.0244148	0.0871003	0	0.330016	0	0.14733	0	0	0	0.0346607	0.0468052	0.12591	0	0.0185754	0	0	0.09683	0	0.000922793	0
GSM3985778_Control	0	0.101417	0.0155793	0.0461498	0	0.262217	0	0.0637911	0	0	0.0141796	0.0200375	0.0464749	0.132722	0	0.157652	0	0	0.134863	0	0.0049157	0
GSM3985780_Control	0	0	0	0	0	0.273812	0	0.175345	0	0	0	0	0.0413349	0.0839481	0.198616	0	0	0	0	0.199782	0.00300604	0.024156
GSM3985781_Control	0	0.129867	0.00569092	0.0639004	0	0.241767	0	0.0774042	0.00473314	0	0	0.00051549	0.0267098	0.142135	0	0.171305	0	0	0.135973	0	0	0
GSM3985782_Control	0.0581001	0	0.0675372	0.0867579	0	0.123857	0	0.000644585	0.0154845	0	0.0552856	0.0443864	0.0890864	0.16172	0.0807665	0.139865	0.00262668	0	0	0.0314181	0	0.0424643
GSM3985783_Control	0.0397841	0	0.00651425	0.0639944	0	0.25761	0	0	0.00539226	0	0.0163088	0	0.141334	0.0025816	0.0247216	0.381636	0	0	0.0569588	0	0	0.00316482
GSM3985784_Control	0	0.211536	0	0.00930365	0	0.0227491	0	0.207416	0	0	0	0.0659722	0.0901302	0.0335666	0	0.237779	0	0.057913	0.0636354	0	0	0
GSM3985786_Control	0	0.0365925	0.00198539	0.00896509	0	0.288515	0	0.105952	0.0133182	0	0.013088	0.0500238	0.05337	0.136576	0.00298859	0.0116154	0	0	0.273111	0	0	0.00389821
GSM3985787_Control	0.172604	0	0.0406258	0.0638059	0	0.085327	0	0.138011	0	0	0	0.0907182	0.11347	0.128311	0	0.0954538	0	0	0.0716723	0	0	0
GSM3985788_Control	0.0347999	0	0.0126287	0.192978	0	0.36638	0	0.00919967	0	0.0877735	0	0.0224141	0.0432727	0	0.0880603	0.046932	0.0266423	0	0.0406438	0	0	0.0282748
GSM3985789_Control	0	0.0790225	0.00229271	0.120889	0	0.312256	0	0.050171	0.0470716	0	0	0.0614515	0.061724	0.0978399	0.00328933	0.0342076	0.00524584	0	0.106496	0	0.0042258	0.0138174
GSM3985790_Control	0	0.197807	0	0.0906127	0	0.133304	0	0.164859	0	0	0	0.0387661	0.145463	0.0820582	0	0.0793743	0	0	0.0317659	0	0.00501346	0.0309756
GSM3985791_Control	0.135869	0	0.0503304	0.105526	0	0.269202	0	0.0127389	0.0109952	0	0.0161845	0.0324562	0.0346365	0	0.0320286	0.163767	0.029242	0	0.0979018	0	0	0.00912216
GSM3985792_Control	0.119858	0	0.0615236	0.142819	0	0.252103	0	0	0.0135714	0	0.0284335	0.00978587	0.155775	0	0.0176422	0.158326	0.00220107	0	0.0178854	0	0	0.0200762
GSM3985793_Control	0.0413911	0	0.0067149	0.0601719	0	0.282145	0	0.00230995	0	0	0.0509764	0.00953833	0.169584	0.0602712	0.10043	0.168995	0	0	0	0.0136778	0	0.0337948
GSM3985794_Control	0	0.0278937	0	0.0320929	0	0.122266	0	0.134293	0	0	0	0.139125	0.192774	0.0458309	0	0.189635	0	0.0261038	0.0847844	0	0.00520171	0
GSM3985795_Control	0.00430941	0	0.129154	0.0748345	0	0.242696	0	0.0416615	0.0126384	0	0.034636	0.00574473	0.1539	0.0133447	0.0153209	0.128082	0.000154133	0	0.115947	0	0	0.0275769
GSM3985796_Control	0.0012073	0	0	0	0	0.364502	0	0.139549	0	0	0	0.0874917	0.090067	0.123531	0	0.0569684	0	0	0.112656	0	0.0240286	0
GSM3985798_Control	0.0604694	0	0.034712	0.0984642	0	0.224658	0	0	0	0	0.00665288	0.00788521	0.174824	0	0.0406947	0.285745	0	0	0.0450038	0	0	0.0208902
GSM3985799_Control	0.122885	0	0.356297	0.0497349	0	0.135145	0	0	0.00517521	0	0	0.0337681	0.0985368	0	0.00791509	0.110211	0	0	0.0580251	0	0	0.022307
GSM3985800_Control	0	0.0106064	0	0	0	0.284794	0	0.147652	0	0	0	0.0607797	0.171463	0.0484289	0	0.139058	0	0	0.119185	0	0.00509003	0.0129432
GSM3985801_Control	0	0.0238569	0.0395659	0.0710937	0	0.299842	0	0.12794	0	0	0	0.0338226	0.159585	0.0865256	0	0.0720269	0	0	0.0857409	0	0	0
GSM3985802_Control	0.00569706	0	0.074025	0.139091	0	0.184958	0	0	0.0131811	0	0.00921587	0.0579963	0.0361747	0	0.0278208	0.251534	0.0093592	0	0.165275	0	0	0.0256712
GSM3985803_Control	0	0.0693245	0.0171593	0	0	0.225771	0	0.167816	0	0	0	0.0925434	0.0308853	0.156718	0	0.0242735	0	0	0.215509	0	0	0
GSM3985805_Control	0	0.0765016	0	0.102756	0	0.240347	0	0.127233	0	0	0	0.0601799	0.0181624	0.0501355	0	0.24578	0	0	0.078905	0	0	0
GSM3985806_Control	0	0.0821298	0.0265481	0.24134	0	0.222296	0	0.0919133	0	0	0	0.0636879	0.0506355	0.117239	0	0	0	0	0.102952	0	0.00125946	0
GSM3985807_Control	0.0532193	0	0.0327244	0.27551	0	0.271737	0	0	0.0198329	0	0.0452232	0.023903	0.0921897	0	0.02291	0.124535	0.000964658	0	0.0318536	0	0.00539702	0
GSM3985809_Control	0.0235277	0	0.0401074	0.0917482	0	0.196303	0.00515375	0	0.00304498	0.000797324	0.0128711	0	0.137682	0	0.0555119	0.346096	0	0	0.0630962	0	0.021371	0.00268964
GSM3985810_Control	0.0984376	0	0.0282756	0.127017	0	0.307333	0	0.0107928	0.00771416	0.00390755	0	0.0785943	0.0773949	0	0.0171494	0.0550574	0	0	0.0258336	0	0	0.162493
GSM3985812_Control	0	0.0178455	0	0.0434282	0	0.296564	0	0.00879418	0	0	0.0439348	0.0920342	0.0611996	0.173032	0	0.0526637	0	0	0.210504	0	0	0
GSM3985814_Control	0	0.175099	0	0.0483391	0	0.0715881	0	0.169402	0	0	0	0.0782449	0.0117712	0.105738	0	0.234452	0	0	0.0692048	0	0.036161	0
GSM3985815_Control	0.052102	0	0.0343618	0.271551	0	0.280803	0	0	0.0119894	0	0	0.0454216	0.0486385	0	0.0285808	0.159793	0.000454788	0	0.0663037	0	0	0
GSM3985816_Control	0.0288804	0	0.0271399	0.0211745	0	0.120107	0	0	0.00240116	0	0.0913663	0.0158695	0.222108	0	0.0200881	0.299127	0	0	0.0780259	0	0	0.0737129
GSM3985817_Control	0	0.103629	0.0884211	0.0764103	0	0.0663831	0	0.212657	0	0	0	0.116803	0.0641154	0.0524746	0	0.13245	0	0.011848	0.0748091	0	0	0
GSM3985309_AMD	0.113076	0	0.0851308	0.0512927	0	0.135931	0.0173269	0.00614178	0.0305081	0	0.0178109	0.0198264	0.116454	0.0085726	0.052453	0.154914	0	0	0.143123	0	0	0.047438
GSM3985311_AMD	0.0494274	0	0.00603977	0.0403467	0	0.219579	0	0.0190166	0	0	0.0137903	0.0247612	0.162074	0	0.0496532	0.153207	0	0	0.130209	0	0.00208296	0.129813
GSM3985312_AMD	0	0.0511064	0.0157172	0.112813	0	0.270247	0	0.179254	0	0	0	0.0432452	0.0797102	0.107712	0	0	0	0	0.10878	0	0.0269487	0.00446623
GSM3985313_AMD	0.00145749	0.013582	0.00207831	0.121704	0	0.381804	0	0.0118716	0.00434038	0	0	0.0105144	0	0.213826	0.0286513	0.0727398	0	0	0.132988	0	0	0.00444253
GSM3985315_AMD	0	0.0140429	0.00952885	0.00488366	0	0.282836	0	0.241354	0	0	0	0.0452581	0.0897252	0.074177	0	0.115402	0	0	0.100663	0	0.0221299	0
GSM3985317_AMD	0.0673829	0	0.0717442	0.0333542	0	0.156625	0	0.00356633	0	0.0184462	0.0276223	0.00881266	0.127295	0	0.0772127	0.190803	0.00296351	0	0.0773712	0	0	0.1368
GSM3985319_AMD	0	0.0863271	0	0.0423887	0	0.17641	0	0.197972	0	0	0	0.142892	0.0122268	0.0964762	0	0.144396	0	0.0190309	0.0818805	0	0	0
GSM3985320_AMD	0	0.121109	0.0351853	0	0	0.103933	0	0.206053	0	0	0	0.0745192	0.170843	0.0115513	0.000757779	0.133918	0	0.069207	0.0729235	0	0	0
GSM3985321_AMD	0.0674262	0	0	0	0	0.32186	0	0.165756	0	0	0	0.0237832	0.0285499	0.215873	0	0	0	0	0.176752	0	0	0
GSM3985323_AMD	0.048699	0	0.304466	0.0663894	0	0.229284	0.0148311	0	0.0136841	0	0	0	0.0184977	0.0224857	0.0415143	0.0862988	0.0280797	0	0.119712	0	0	0.00605853
GSM3985324_AMD	0	0.188714	0.00914066	0.0616523	0	0.111715	0	0.10994	0	0	0.0401326	0.0843737	0.169973	0.0354084	0.00141772	0.121931	0	0	0.065602	0	0	0
GSM3985326_AMD	0	0.0406194	0	0.0201807	0	0.170914	0	0.228399	0	0	0	0.133677	0.11273	0.0710786	0	0.135871	0	0	0.0865299	0	0	0
GSM3985327_AMD	0	0.0518287	0	0	0	0.269752	0	0.120503	0	0	0	0.0551676	0.191723	0	0	0.228087	0	0.0273153	0.0512577	0	0.00436545	0
GSM3985328_AMD	0.160635	0	0.105546	0.0631178	0	0.0671628	0.00361775	0.00447208	0.0211467	0	0.016116	0.0164808	0.0496659	0.110064	0.0584741	0.126515	0.00379463	0	0.104334	0	0	0.0888568
GSM3985329_AMD	0	0.0991861	0	0.0084236	0	0.197788	0	0.100613	0	0	0.017316	0.119583	0.0790431	0.141494	0	0.166056	0	0.00132412	0.0691733	0	0	0
GSM3985330_AMD	0.0395645	0	0.0324142	0.0499814	0	0.168218	0	8.07e-06	0.0317793	0	0	0.0660846	0.0786116	0	0.0515536	0.273671	0.00505936	0	0.177902	0	0	0.0251526
GSM3985331_AMD	0.0417766	0	0.0886839	0.117467	0	0.275911	0	0	0.00151573	0	0.0475485	0	0.137459	0.00868252	0.0318652	0.188301	0	0	0.0292581	0	0.00254743	0.0289837
GSM3985332_AMD	0.0424092	0	0.0359022	0.0969327	0	0.303231	0.0147563	0	0	0	0.0749059	0	0.224023	0.00842826	0.0210615	0.14355	0	0	0.0208987	0	0.00667407	0.00722667
GSM3985334_AMD	0	0.0842674	0	0.0321042	0	0.146568	0	0.114943	0	0	0.00325053	0.075525	0.25341	0.0417468	0	0.146089	0	0.010806	0.0912891	0	0	0
GSM3985339_AMD	0	0.0482961	0	0	0	0.316297	0	0.18097	0	0	0	0.0389204	0.0488232	0.0456601	0	0.169897	0	0	0.142224	0	0.00891305	0
GSM3985343_AMD	0	0.064498	0	0.112121	0	0.0571005	0	0.202184	0	0	0	0.120024	0.0880488	0.0928049	0	0.125119	0	0.0502118	0.087887	0	0	0
GSM3985344_AMD	0	0.105083	0	0.0124512	0	0.212477	0	0.0184224	0	0	0.00407619	0.0800563	0.260225	0.136167	0	0.111857	0	0	0.0591853	0	0	0
GSM3985347_AMD	0	0.067568	0	0	0	0.301921	0	0.127035	0	0	0.0454446	0.0264337	0.180069	0	0	0.179147	0	0.0372274	0.035155	0	0	0
GSM3985349_AMD	0.133812	0	0.2296	0.0446674	0	0.225233	0	0	0	0	0.00125511	0.0126372	0.0963182	0	0.0225062	0.155612	0	0	0.077458	0	0	0.000901015
GSM3985352_AMD	0.115907	0	0.15475	0.0976618	0	0.308012	0	0	0.00292826	0	0.0341483	0	0.133987	0	0.0223543	0.072572	0	0	0.0285825	0	0	0.0290967
GSM3985353_AMD	0	0	0	0.0140005	0	0.341371	0	0.157769	0	0	0	0.0833724	0.055509	0.041366	0	0.156005	0	0	0.113781	0	0.036826	0
GSM3985354_AMD	0	0	0	0.0300075	0	0.348036	0	0.0777164	0	0	0.0271541	0.0972054	0.0554139	0.135102	0	0.00711317	0	0	0.222251	0	0	0
GSM3985355_AMD	0.0483418	0	0.0735044	0.0495045	0	0.155797	0.00895488	0.00705409	0.0396715	0	0.0463041	0.0102608	0.136562	0.0136989	0.0828172	0.149432	0.003941	0	0.139501	0	0	0.0346555
GSM3985356_AMD	0.0550166	0	0.0249833	0.103332	0	0.165093	0.00168244	0	0	0	0.0352443	0.0124115	0.0928945	0	0.0254244	0.339891	0	0	0.0879004	0	0.0247248	0.0314012
GSM3985358_AMD	0.0409817	0	0.00687802	0.0643332	0	0.194067	0	0.00272588	0	0	0.065008	0.00764841	0.197508	0	0.0172495	0.117414	0	0	0.0496094	0	0	0.236577
GSM3985359_AMD	0.0788298	0	0.221891	0.130373	0	0.298371	0.0160486	0	0.0149234	0	0.0318671	0	0.040863	0.0520446	0.0213542	0.0300867	0	0	0.0297213	0	0	0.0336266
GSM3985360_AMD	0.0533017	0	0.0179896	0.0859261	0	0.229631	0	0	0	0	0.0362218	0.0294443	0.032885	0.00195396	0.0289326	0.346016	0.00151058	0	0.11078	0	0	0.0254073
GSM3985361_AMD	0.037927	0	0.0153452	0.126271	0	0.190843	0	0	0.00750862	0	0.0432343	0.0017699	0.107364	0	0.0224785	0.337138	0	0	0.0717832	0	0.0119048	0.0264337
GSM3985363_AMD	0	0.0191398	0.0193608	0.042984	0	0.357753	0	0.164316	0	0	0	0.057791	0.058618	0.106092	0	0.0320966	0	0	0.13278	0	0.00906889	0
GSM3985366_AMD	0	0.0783308	0	0	0	0.157201	0	0.252053	0	0	0.0362753	0.0573653	0.180637	0.0629097	0	0.0792713	0	0.0496847	0.0462721	0	0	0
GSM3985367_AMD	0.0532067	0	0.0612184	0.115265	0	0.214382	0	0	0.00186638	0	0.0597095	0.0213809	0.0845255	0	0.0311568	0.203834	0.00427896	0	0.0716949	0	0	0.0774808
GSM3985368_AMD	0.0767624	0	0.0469348	0.196244	0	0.274536	0	0	0.0237548	0	0.0202858	0.0439655	0.0634905	0	0.0173213	0.164872	0	0	0.0445159	0	0	0.0273176
GSM3985369_AMD	0.0762944	0	0.0960583	0.0612597	0	0.279488	0.00339834	0	0	0.0146454	0.00852802	0	0.19931	0	0.0399717	0.17721	0	0	0.038349	0	0.00548735	0
GSM3985370_AMD	0.0490139	0	0.0408644	0.0629083	0	0.14639	0	0	0	0	0.0642014	0.00124014	0.0272721	0.0366998	0.0195448	0.420341	0	0	0.0689135	0	0	0.062611
GSM3985371_AMD	0.0755854	0	0	0	0	0.272883	0	0.257746	0	0	0	0.0487882	0.0594644	0.146266	0	0.00578657	0	0	0.13348	0	0	0
GSM3985374_AMD	0	0.0937948	0.00868439	0	0	0.218264	0	0.189674	0	0	0	0.121025	0.113863	0.0803711	0	0.0921879	0	0	0.0821367	0	0	0
GSM3985375_AMD	0.0607379	0	0.00919423	0.037909	0	0.309195	0	0	0	0	0	0.0357965	0.146168	0	0.0524236	0.178841	0	0	0.118277	0	0	0.0514579
GSM3985377_AMD	0.0434371	0	0.00533249	0.109031	0	0.279639	0	0	0	0	0.0576147	0.0389989	0.1728	0	0.0208842	0.1217	0	0	0.0606912	0	0	0.0898707
GSM3985379_AMD	0	0.0412731	0.00560826	0.0613788	0	0.341039	0	0.137075	0	0	0	0.0430145	0.0462848	0.130649	0	0.0288816	0	0	0.122829	0	0.021413	0.0205534
GSM3985381_AMD	0	0.13612	0	0.132378	0	0.124437	0	0.0689737	0	0	0	0.0595495	0.274648	0.0246032	0	0.150623	0	0.0286684	0	0	0	0
GSM3985382_AMD	0	0.0588082	0	0	0	0.256045	0	0.183235	0	0	0	0.153479	0.0410241	0.131552	0	0.0450621	0	0.0344693	0.0963256	0	0	0
GSM3985383_AMD	0	0.0223318	0.0013261	0	0	0.399214	0	0.0429488	0.0313498	0	0	0.102538	0.0214716	0.168383	0	0	0	0	0.210437	0	0	0
GSM3985385_AMD	0.0456762	0	0.0735891	0.0529675	0	0.277138	0	0	0.0014002	0.00438045	0.0021915	0.00315288	0.242194	0	0.0348221	0.210977	0	0.00114991	0.0503607	0	0	0
GSM3985393_AMD	0	0.0138136	0.0299378	0.0013627	0	0.199915	0	0.19678	0	0	0.037772	0.123922	0.199568	0.0507582	0	0.0874798	0	0	0	0.0318076	0.0268832	0
GSM3985396_AMD	0	0.0664145	0.00718421	0	0	0.279342	0	0.119297	0	0	0.0173673	0.0092916	0.209514	0.0484528	0	0.122996	0	0	0.111909	0	0.0082317	0
GSM3985429_AMD	0.0640191	0	0.0534898	0.0586118	0	0.101893	0	0.211672	0	0	0.026491	0.0663719	0.0343606	0.00137314	0	0.250155	0	0.0387281	0.0596671	0	0.0331672	0
GSM3985445_AMD	0	0.0882708	0.041992	0	0	0.221651	0	0.208881	0	0	0	0.0925946	0.0192807	0.107012	0	0.0857214	0	0.0846561	0.0495241	0	0.000416588	0
GSM3985449_AMD	0	0.00873256	0	0.0688503	0	0.293981	0	0.116496	0	0	0	0.0710904	0.0412534	0.110457	0.0165682	0.0849376	0	0	0.186206	0	0	0.00142815
GSM3985450_AMD	0	0.00610288	0	0.00396658	0	0.346242	0	0.0800401	0.00260962	0	0	0.0983271	0.0980363	0.066044	0	0.149454	0	0	0.142851	0	0.00632672	0
GSM3985460_AMD	0.0935103	0	0.0359166	0.104146	0	0.203291	0.0100872	0	0	0	0	0.052928	0.000269389	0.0439381	0.158492	0.105847	0	0	0	0.184226	0.00307893	0.0042697
GSM3985461_AMD	0.00839628	0.0267775	0.00887415	0.011399	0	0.176413	0	0.161694	0	0	0.0231891	0.0437689	0.266383	0.0749277	0	0.123976	0	0.0301869	0.0440143	0	0	0
GSM3985476_AMD	0	0.00902425	0	0	0	0.332354	0	0.100369	0	0	0.0515284	0.0795774	0.0870599	0.0618537	0	0.161358	0	0	0.110507	0	0.00636868	0
GSM3985477_AMD	0.0701681	0	0.0861757	0.116981	0	0.214215	0	0.0233069	0.0597093	0	0.0717845	0	0.0188217	0.0516433	0.0339183	0.128663	0	0	0.0780576	0	0	0.0465562
GSM3985489_AMD	0.054318	0	0.0479226	0.0870327	0	0.170564	0	0.0192882	0.0108868	0	0.0049198	0.0377349	0.107498	0	0.0185867	0.284952	0	0	0.138313	0	0	0.0179836
GSM3985504_AMD	0.0318793	0	0.111146	0.0867921	0	0.130589	0	0.00434041	0	0	0.0386139	0.0174355	0.188201	0.0624582	0.0521732	0.157105	0	0	0.119267	0	0	0
GSM3985512_AMD	0.0455103	0	0.0324072	0.0591693	0	0.193053	0	0.0244229	0	0.00168621	0	0.0733947	0.0391495	0	0.142198	0.220414	0.0116256	0	0.142216	0	0.000758411	0.0139944
GSM3985513_AMD	0	0.158031	0.0173217	0.0492914	0	0.0808965	0	0.20111	0	0	0	0.0790259	0.161646	0.172104	0	0	0	0.0435652	0.00193568	0	0.0350728	0
GSM3985521_AMD	0.040724	0	0.0228751	0.0392185	0	0.156179	0	0.00916761	0	0	0	0.0527299	0.0274346	0	0.1076	0.375209	0.00880044	0	0.147267	0	0	0.0127941
GSM3985523_AMD	0	0.0585693	0.100702	0	0	0.278952	0	0.165502	0.0123311	0	0	0.058685	0.0246134	0.146966	0	0	0	0	0.126538	0	0	0.0271423
GSM3985525_AMD	0.0414032	0	0.0692477	0.0529233	0	0.173714	0	0	0	0	0.0108085	0.0220273	0.104757	0	0.0214476	0.336496	0.00377378	0	0.148532	0	0	0.0148699
GSM3985543_AMD	0.0755455	0	0.0333578	0.156118	0	0.148632	0.0328496	0	0	0	0.0329766	0.0245545	0.000106043	0.0755572	0.139987	0.0917455	0	0	0	0.162294	0	0.0262762
GSM3985552_AMD	0	0.00256049	0.001132	0	0	0.322524	0	0.110886	0	0	0	0.0847612	0.0253656	0.0908747	0	0.182195	0	0	0.1797	0	0	0
GSM3985561_AMD	0.0617378	0	0.0219189	0.066143	0	0.258403	0	0	0	0	0.00942876	0.0437628	0.0994709	0	0.0428814	0.259572	0.0103995	0	0.1132	0	0.00283527	0.0102464
GSM3985576_AMD	0.0542514	0	0.0331138	0.0951496	0	0.171133	0	0.00385804	0	0	0.0557038	0.0132534	0.164825	0.0877296	0.0472555	0.188367	0	0	0.0837199	0	0	0.00163948
GSM3985582_AMD	0	0.0367572	0	0	0	0.298971	0	0.0147879	0	0	0.0669931	0	0.194066	0.107061	0	0.173916	0	0.0190538	0	0.0769972	0.0113967	0
GSM3985583_AMD	0	0.0791935	0	0.118751	0	0.209978	0	0.0808988	0	0	0.00797342	0.058244	0.115513	0.00598302	0	0.242345	0	0.0235951	0.0575255	0	0	0
GSM3985598_AMD	0.0297454	0	0.0171394	0.0786873	0	0.160312	0	0.0044984	0	0.00794797	0.0534413	0	0.164009	0	0.0190298	0.276925	0.0121364	0	0.0784227	0	0.0562717	0.0414336
GSM3985621_AMD	0	0.143357	0	0	0	0.142822	0	0.195611	0	0	0.000349377	0.073514	0.0336919	0.0153939	0.0472551	0.276051	0	0.012184	0.0597704	0	0	0
GSM3985627_AMD	0.0363871	0	0.0182632	0.0600284	0	0.227515	0	0.0211967	0.0217996	0	0.00409387	0.0742427	0.100205	0.0323014	0.122042	0.158867	0.00677406	0	0	0.0943585	0.0102007	0.011725
GSM3985638_AMD	0.0239369	0	0.0289154	0.0801721	0	0.220708	0	0	0.0106738	0	0	0.0366232	0.112568	0	0.045812	0.388955	0.00550983	0	0.0381978	0	0	0.00792827
GSM3985640_AMD	0	0.0287939	0.0225403	0.0699451	0	0.173495	0	0.00595934	0	0	0.0238653	0.0548488	0.0678584	0	0.0513855	0.297404	0.0344592	0	0.149444	0	0	0.0200003
GSM3985647_AMD	0	0.00957078	0	0	0	0.322841	0	0.0976215	0	0	0	0.100576	0.104259	0.0871234	0	0.113665	0	0	0.164343	0	0	0
GSM3985668_AMD	0	0.0577172	0.00903337	0	0	0.474148	0	0.00822577	0	0	0.0399463	0	0.161049	0.100675	0.00306067	0.0585454	0	0	0.0780228	0	0.0095756	0
GSM3985674_AMD	0	0.00763448	0	0.0160045	0	0.316533	0	0.125924	0	0	0	0.0808499	0.0726864	0.0156598	0	0.213219	0	0	0.121493	0	0.0299959	0
GSM3985676_AMD	0	0.0885867	0.000215577	0.0526271	0	0.121658	0	0.193203	0	0	0	0.0847214	0.117901	0.0168427	0	0.182846	0	0.0623397	0.0699417	0	0.00911607	0
GSM3985678_AMD	0.0342872	0	0.0687158	0.122276	0	0.106953	0.0006961	0	0.00800849	0	0.0037462	0.0191301	0.0888575	0	0.0580087	0.312491	0.00694873	0	0.10196	0	0	0.0679212
GSM3985682_AMD	0	0.00196907	0	0.00175674	0	0.351736	0	0.167022	0	0	0	0.0530682	0.0801824	0.0672016	0	0.146205	0	0	0.130312	0	0.000547171	0
GSM3985685_AMD	0.00405373	0	0.0874558	0.0556743	0	0.298899	0	0	0.00631803	0	0	0.0337329	0.0826401	0.0264732	0.0176704	0.254985	0.011661	0	0.112213	0	0	0.0082239
GSM3985689_AMD	0	0.0700599	0.0493368	0.0841778	0	0.366748	0	0.0493886	0.00559104	0	0	0.0255347	0.0359749	0.137446	0	0.0454398	0	0	0.0895601	0	0	0.0407426
GSM3985690_AMD	0	0.0294753	2.87e-05	0	0	0.358829	0	0.184312	0	0	0	0.00462332	0.0742393	0.0874089	0.00473167	0.138122	0	0.0200591	0	0.0893559	0.00695326	0.00186213
GSM3985701_AMD	0	0.0947621	0.0288588	0.0292386	0	0.226218	0	0.22391	0	0	0	0.0875704	0.0208675	0.25433	0	0	0	0	0.0342444	0	0	0
GSM3985710_AMD	0	0.016425	0.00894709	0	0	0.250846	0	0.0967517	0	0	0.0212616	0.0253458	0.313482	0.00889891	0.000543189	0.109908	0	0	0.103596	0	0.0439941	0
GSM3985712_AMD	0.147578	0	0.0648563	0.0726799	0	0.0401286	0	0.204883	0	0	0.0065188	0.0993585	0.0198811	0.119559	0	0.138575	0	0.0293266	0.0566559	0	0	0
GSM3985717_AMD	0	0.0310826	0.0725274	0.089711	0	0.329052	0	0	0.00359678	0.0180838	0	0.0294273	0.0959165	0	0.0277345	0.193558	0	0	0.0908257	0	0	0.0184847
GSM3985733_AMD	0.0913796	0	0.0591006	0.0926731	0	0.224089	0.0137884	0.00685911	0	0.0275962	0	0.0199748	0.0277447	0.00480595	0.0671905	0.185881	0.0202605	0	0.117102	0	0	0.0415541
GSM3985734_AMD	0.0416376	0	0.00761361	0.0155708	0	0.195606	0	0	0	0	0.0804591	0	0.218262	0.077926	0.0387344	0.101136	0	0	0.0286054	0	0	0.19445
GSM3985736_AMD	0	0.0337061	0.0337734	0	0	0.364331	0	0.152701	0	0	0.0130277	0.0950114	0.0571032	0.139211	0	0	0	0	0.111135	0	0	0
GSM3985746_AMD	0	0.0560755	0.0234318	0	0	0.196822	0	0.138348	0	0	0	0.0640357	0.0998568	0	0.0196054	0.231092	0	0.0830478	0.0473194	0	0.0403663	0
GSM3985756_AMD	0	0.0315218	0	0	0	0.279756	0	0.10333	0	0	0	0.0485747	0.168595	0	0.0342769	0.24973	0	0.00690538	0.0645787	0	0.0127314	0
GSM3985758_AMD	0.0711683	0	0.0116877	0.0978245	0	0.237246	0	0.00316258	0	0	0.011485	0.012746	0.0779173	0	0.0384279	0.312329	0	0	0.125623	0	0	0.000382638
GSM3985759_AMD	0.199765	0	0.108315	0.0747985	0	0.209452	0	0.0245271	0	0	0.0676145	0.00182729	0.0263498	0.00453481	0.0298707	0.100896	0	0	0.0301826	0	0	0.121867
GSM3985775_AMD	0.034927	0	0.0547396	0.267442	0	0.193404	0	0.0611934	0.0179397	0.0109831	0	0.0629261	0.0343167	0.0230483	0.117468	0.0430595	0.0134074	0	0.0545214	0	0.0106241	0
GSM3985779_AMD	0	0.0459887	0.0169694	0.029258	0	0.26846	0	0.0648969	0	0	0.0639192	0	0.200362	0	0.0498468	0.142213	0	0.00981444	0	0.108272	0	0
GSM3985785_AMD	0.0275821	0	0.00261468	0.0758968	0	0.219996	0	0	0.0137661	0	0.0104198	0.0481425	0.199643	0	0.127103	0.178703	0	0	0.0788111	0.0167573	0.000564225	0
GSM3985797_AMD	0	0.0317665	0	0.0358872	0	0.259643	0	0.0028109	0	0	0	0.037238	0.261618	0	0	0.288083	0	0.0304213	0.0525326	0	0	0
GSM3985804_AMD	0	0.0210804	0.0124068	0.00675995	0	0.268678	0	0.184252	0	0	0	0.134021	0.2222	0.00157157	0	0.0993748	0	0	0	0.0211788	0.0284776	0
GSM3985808_AMD	0.0196814	0	0	0.0310796	0	0.0773704	0	0.00320455	0.00048437	0	0.00501687	0.0295235	0	0.37507	0.0361207	0.333899	0	0	0.0885503	0	0	0
GSM3985811_AMD	0	0	0	0.0383337	0	0.268414	0	0.19798	0	0	0	0.0198314	0.0760596	0	0.0342305	0.277353	0	0	0.0877981	0	0	0
GSM3985813_AMD	0.079426	0	0.0371128	0.106373	0	0.159438	0	0	0	0	0.0269632	0.00637863	0.165535	0	0.0133646	0.340056	0	0	0.0480734	0	0	0.0172789
